# Supplementary material for: Characterizing the Invasive Tumor Front of Aggressive Uterine Adenocarcinoma and Leiomyosarcoma
Source: Front Cell Dev Biol. 2021 Jun 3;9:670185. doi: 10.3389/fcell.2021.670185 (PMC8209546; doi:10.3389/fcell.2021.670185)
Supplement: Supplementary Table 1 — Case selection and regions of interest (ROIs) used in each characterization of uterine adenocarcinomas (uADC) and leiomyosarcomas (uLMS). Case identification is shown by tumor ID. The percentage of tumor/myometrium tissues for genomic and epigenetic profiling was evaluated in H&E stained samples. The total numbers of ROIs and tumors used for all the studies are shown. Invasive tumor front (ITF). [file Table_1.xlsx]

## Sheet: Hoja1
				Gomori					Multiplex			Genomics	Epigenomics
				5x4 mm	1x1 mm			5x4 mm	1x1 mm			5x4 mm	5x4 mm
	tumor ID	No. BIOPSY	% area T/Myo (HE)	ITF	Tumor	Myometrium	ITF	ITF	Tumor	Myometrium	ITF	ITF	ITF
	uADC-1	10B0007780 (1)	95%/5%	N	N	N	2	Y	N	N	N	Y	N
	uADC-2	10B0016110 (7)	60%/40%	Y	3	N	3	Y	2	N	2	Y	Y
	uADC-3	11B0002096 (9)	60%/40%	Y	N	3	N	Y	N	N	N	N	N
	uADC-6	17B23336	80%/20%	Y	3	3	3	Y	2	N	2	N	Y
	uADC-9	18B21968-A28	40%/60%	Y	N	1	N	Y	N	N	1	Y	Y
	uADC-16	18B23134-A19	60%/40%	Y	3	3	3	Y	4	1	3	Y	Y
	uADC-19	10-08488 A3	50%/50%	N	N	3	4	Y	N	2	3	Y	Y
	uADC-20	10-08656 (A3)	20%/80%	Y	N	3	3	Y	N	N	3	Y	Y
	uADC-21	09-10708 A2	40%/60%	Y	N	3	5	Y	N	1	2	Y	Y
	uADC-22	14-01175 A6	80%/20%	Y	N	N	5	Y	N	N	N	Y	Y
	uADC-23	14-00819 B1	50%/50%	Y	N	4	6	Y	N	2	5	Y	Y
	uADC-24	14-00582 A2	50%/50%	Y	3	2	4	Y	N	1	N	Y	Y
	uADC-25	12-08022 (A9)	60%/40%	Y	1	4	6	Y	N	1	3	Y	Y
	uADC-26	11-08863 A5	70%/30%	Y	N	N	4	N	N	N	N	Y	Y
	uADC-28	10-01569 A6	60%/40%	Y	3	2	4	Y	N	N	N	Y	Y
	uADC-29	08-22853 A1	60%/40%	N	1	2	4	Y	N	N	1	Y	Y
	uADC-30	02-01708 A1	20%/80%	Y	N	N	N	Y	N	N	2	Y	Y
	uADC-32	14B2472. 1(A10)	80%/20%	N	1	2	6	Y	N	2	6	Y	Y
	uADC-34	14B12897.1 (A11)	70%/30%	Y	N	3	3	Y	N	1	4	Y	Y
	uADC-35	09B716 R	40%/60%	Y	N	N	N	Y	1	1	3	Y	Y
	uADC-38	02B2971	60%/40%	Y	N	N	N	Y	N	1	2	Y	N
	uADC-39	14B17113.A9	50%/50%	Y	N	N	6	Y	N	N	N	N	Y
	uADC-40	16B13694.1 (A5)	80%/20%	Y	2	1	4	Y	N	N	N	N	Y
	uADC-41a	04B1094.6	80%/20%	Y	1	N	6	Y	N	N	3	N	Y
				20	10	15	19	23	4	10	16	19	21	n tumors
				20	21	39	81	23	9	13	45	19	21	n ROIs
	uLMS-5	16B7100-1/2	80%/20%	Y	3	1	3	N	N	N	N	Y	Y
	uLMS-7	18B14291-A12	60%/40%	Y	3	3	4	Y	2	3	3	Y	Y
	uLMS-11	325841	60%/40%	Y	4	3	3	Y	2	N	2	Y	N
	uLMS-13	11-06871 B3	95%/5%	N	4	N	3	Y	1	N	1	Y	Y
	uLMS-15	15-21790 A4	30%/70%	Y	3	1	3	N	1	1	3	Y	Y
	uLMS-16	18B9618.A15	85%/15%	Y	3	2	2	Y	2	1	1	Y	Y
	uLMS-17	BM 03 16467 6	40%/60%	Y	3	N	N	Y	2	N	1	Y	N
	uLMS-19	BM 07 9630 12	60%/40%	Y	2	N	N	Y	2	N	1	Y	Y
	uLMS-20	BM 03 16131 5	92%/10%	N	3	4	2	Y	2	2	2	Y	Y
	uLMS-21	BM 04 12660 05	30%/70%	Y	N	N	N	Y	N	3	3	Y	Y
	uLMS-23	2015B24253 A1 (BE)	70%30%	Y	N	N	N	Y	N	4	N	Y	Y
				9	9	6	7	9	8	6	9	11	9	n tumors
				9	28	14	20	9	14	14	17	11	9	n ROIs
