# Supplementary material for: Characterizing the Invasive Tumor Front of Aggressive Uterine Adenocarcinoma and Leiomyosarcoma
Source: Front Cell Dev Biol. 2021 Jun 3;9:670185. doi: 10.3389/fcell.2021.670185 (PMC8209546; doi:10.3389/fcell.2021.670185)
Supplement: Supplementary Table 2 — Transcript expression profile of the invasive tumor front (ITF) in uterine adenocarcinomas (uADC) and leiomyosarcomas (uLMS). [file Table_2.xlsx]

## Sheet: Supplementary Table 2
Regulation	Ensembl ID	log2 Fold Change	Adj.Pval	Symbol	Chr	Type	CE_01	CE_02	CE_09	CE_16	CE_19	CE_20	CE_21	CE_22	CE_23	CE_24	CE_25	CE_26	CE_28	CE_29	CE_30	CE_32	CE_34	CE_35	CE_38	LMS_05	LMS_07	LMS_11	LMS_13	LMS_15	LMS_16	LMS_17	LMS_19	LMS_20	LMS_21	LMS_23	Regulation,"Ensembl ID","log2 Fold Change","Adj.Pval","Symbol","Chr","Type","CE_01","CE_02","CE_09","CE_16","CE_19","CE_20","CE_21","CE_22","CE_23","CE_24","CE_25","CE_26","CE_28","CE_29","CE_30","CE_32","CE_34","CE_35","CE_38","LMS_05","LMS_07","LMS_11","LMS_13","LMS_15","LMS_16","LMS_17","LMS_19","LMS_20","LMS_21","LMS_23"
Up	ENSG00000119888	8.08584	3.88e-55	EPCAM;EPCAM	2p21	protein_coding	15.5366	14.5368	14.0161	14.8256	14.1433	14.0075	14.1327	14.4541	13.52	15.5863	14.6483	13.6004	14.38	14.9359	11.1662	15.5889	15.856	12.3969	15.5571	5.61951	7.71437	2	4.87057	7.25585	5.82813	6.69339	7.04477	7.73961	7.41253	2	Up,"ENSG00000119888",8.0858390478741,"3.88e-55","EPCAM	EPCAM","2p21","protein_coding",15.5366457104425,14.5367839287657,14.0160650097816,14.82560586275,14.1433223386838,14.0074714927443,14.1326792434436,14.4541104999399,13.520009402818,15.5863216671366,14.6483128870371,13.6003751417831,14.3800311439927,14.9359254243834,11.1662442274834,15.5888779276715,15.8560335160465,12.3968557920496,15.5570950940066,5.61951201017729,7.71436680037984,2,4.8705717562…
Up	ENSG00000186081	7.72989	3.99e-13	KRT5;KRT5	12q13.13	protein_coding	11.4458	7.17554	7.29427	11.1189	9.71319	11.5055	9.07548	16.5217	17.502	14.2689	12.0369	9.78857	5.44725	15.4941	12.4924	14.0582	14.7725	7.81381	11.7403	5.71802	7.41596	2	2	5.44131	6.35164	7.42939	5.96758	8.39197	7.92761	2	Up,"ENSG00000186081",7.72988547951579,"3.99e-13","KRT5	KRT5","12q13.13","protein_coding",11.445760892895,7.1755385193624,7.29427161278239,11.1189023355157,9.71319317002512,11.5054664685046,9.07547998543322,16.5217414087826,17.5019972833019,14.2688697732068,12.0368921517003,9.78857247217095,5.44725484424854,15.4941363303009,12.492404670099,14.0582204245244,14.7724905033071,7.81381010057119,11.7402983343681,5.71801849504452,7.41596309168727,2,2,5.44130…
Up	ENSG00000148346	7.45489	1.53e-19	LCN2;LCN2	9q34.11	protein_coding	12.4092	2.33599	12.3619	14.0939	15.0135	12.339	13.336	2.89748	13.3353	14.4356	16.4369	10.6729	11.3694	13.7075	12.7326	13.9902	15.3699	14.0971	16.2224	2.9019	6.48018	7.67749	5.37499	6.11795	7.16789	7.74461	2	7.5458	8.07986	5.62329	Up,"ENSG00000148346",7.4548920627689,"1.53e-19","LCN2	LCN2","9q34.11","protein_coding",12.4092265893911,2.33598785697582,12.361878900093,14.093915137808,15.0134658935981,12.3389552899888,13.3359680836045,2.8974790346346,13.3352899734346,14.4355869736391,16.4368645834789,10.6729031234951,11.3693984424955,13.7074598249936,12.7325915393273,13.9902397214772,15.3698582324559,14.0971059408269,16.222365777085,2.90190095834022,6.48017958743289,7.67748758429…
Up	ENSG00000165215	7.15744	3.19e-28	CLDN3;CLDN3	7q11.23	protein_coding	16.5194	9.89681	11.7388	14.9012	14.595	13.8757	14.826	8.77381	11.5517	15.3557	13.0707	13.8712	15.1455	14.8382	9.81874	14.9015	12.3163	12.9914	13.8431	2	7.90357	7.53797	7.32298	6.61682	2	7.19832	5.62025	7.51195	8.81434	6.78882	Up,"ENSG00000165215",7.15744061745599,"3.19e-28","CLDN3	CLDN3","7q11.23","protein_coding",16.5193959925631,9.89680751673452,11.7387551402158,14.9011630458527,14.5950177026819,13.8756661157943,14.8259874069779,8.77381457548345,11.551670574608,15.3556838324195,13.0707454434552,13.8712311101941,15.1455490863063,14.8381595549781,9.81874320030462,14.9014820745079,12.3163289738783,12.9913830530743,13.843140058619,2,7.90357308380082,7.53796563657551,7.322981…
Up	ENSG00000171345	6.53761	2.94e-44	KRT19;KRT19	17q21.2	protein_coding	16.1881	9.32001	15.4128	15.1627	13.7969	14.0774	15.9228	16.2176	17.249	15.573	16.0015	15.4726	12.1336	15.4334	12.3217	16.2622	14.5442	15.3446	14.9484	8.53114	9.44609	8.47097	9.9272	7.77601	7.77053	9.34586	8.47696	10.0968	8.8581	6.10497	Up,"ENSG00000171345",6.53761140041684,"2.94e-44","KRT19	KRT19","17q21.2","protein_coding",16.1880731771876,9.32000778493751,15.4127807232879,15.1626961968368,13.7968574573935,14.0773731682846,15.9227848579304,16.2175745107559,17.2490017402371,15.5730261534011,16.0015285962481,15.4726267223721,12.1336349176443,15.4334431599016,12.3216757045036,16.262194696344,14.5442121783409,15.3445960978361,14.9484400760824,8.53114409495683,9.44608520309694,8.4709678…
Up	ENSG00000164825	6.42181	2.84e-19	DEFB1;DEFB1	8p23.1	protein_coding	11.1044	2.33599	9.90035	11.4135	13.2416	11.5034	13.3758	6.74869	13.5565	8.91897	14.135	12.0006	7.40356	12.6423	8.29654	15.6978	13.5867	11.5899	10.4604	6.93215	7.67762	5.81567	4.08829	4.8632	6.01298	7.1211	5.66852	6.16183	7.63007	5.30464	Up,"ENSG00000164825",6.42181281938012,"2.84e-19","DEFB1	DEFB1","8p23.1","protein_coding",11.1044356857899,2.33598785697582,9.90034766222369,11.4135265509275,13.2416491228254,11.503370891882,13.3758099340795,6.74868889021183,13.5564506315468,8.91897271202467,14.134971614875,12.0005951950122,7.4035617708174,12.6422926633645,8.29654260695384,15.6978162952225,13.5866818785779,11.5898554780881,10.4603513586621,6.93215086830972,7.6776150084284,5.81566970007…
Up	ENSG00000105388	5.69894	6.05e-05	CEACAM5;CEACAM5	19q13.2	protein_coding	9.71008	5.58666	11.3359	10.168	12.9143	6.44863	10.1092	6.73317	14.6401	8.05845	13.5941	11.7452	2	7.91439	2	8.11215	9.78165	9.53705	2	2	5.15765	6.98482	2	4.04898	2	7.63778	2	4.86454	7.99687	2	Up,"ENSG00000105388",5.69894395223061,"6.05e-05","CEACAM5	CEACAM5","19q13.2","protein_coding",9.71007842145933,5.58666137135852,11.3359440407407,10.1680230956812,12.9143384428307,6.44862690083188,10.109199112386,6.73317205643229,14.6401020250993,8.05844743023497,13.594121572033,11.7451629845747,2,7.91439078999274,2,8.11215131056221,9.78164948415291,9.53705152839125,2,2,5.15765105919078,6.98482208157872,2,4.04897739166981,2,7.63777955232234,2,4.864544559…
Up	ENSG00000039068	5.64949	1.64e-23	CDH1;CDH1	16q22.1	protein_coding	13.8165	13.5588	12.2157	12.721	12.0904	11.6583	12.9115	11.4721	11.0795	13.3723	11.5568	12.2714	12.4657	13.082	8.15349	12.479	12.3556	10.7384	12.9944	5.58512	6.37916	2	8.2802	7.67203	5.86704	7.1211	2	7.42732	8.18044	4.55691	Up,"ENSG00000039068",5.64948755213323,"1.64e-23","CDH1	CDH1","16q22.1","protein_coding",13.8165387678552,13.5587919542119,12.2156760394446,12.720981682281,12.0904397439881,11.6583178477534,12.9115424869489,11.4721388966873,11.0795241597657,13.3723475735156,11.5568358863865,12.2714442288536,12.46566775593,13.0820400910127,8.15348672787106,12.4790126517851,12.3555807193809,10.7384415382949,12.9943910688588,5.58512294109611,6.37916276162631,2,8.28019899…
Up	ENSG00000167183	5.55225	6.21e-15	PRR15L;PRR15L	17q21.32	protein_coding	13.1543	2.17775	9.92929	12.9056	12.2041	10.1578	9.95226	10.3714	11.0453	12.0044	11.4916	11.4162	11.6302	12.8817	8.88106	13.0035	12.8399	7.70997	13.9334	6.08091	6.98876	6.88365	6.75593	2	5.94186	7.4818	5.82579	5.0646	8.10319	2	Up,"ENSG00000167183",5.55225469926266,"6.21e-15","PRR15L	PRR15L","17q21.32","protein_coding",13.154346073808,2.17775289015996,9.92928553163026,12.905578309792,12.2040958173156,10.1577552301146,9.95226056087705,10.3714189719581,11.0453410190572,12.004402783349,11.4916071072104,11.4161825255903,11.6302152501236,12.8817340985437,8.88106176753317,13.0035374320116,12.8398970919604,7.70996555040341,13.9333695909921,6.08091209583118,6.98876281873842,6.8836547…
Up	ENSG00000086548	5.413	1.67e-07	CEACAM6;CEACAM6	19q13.2	protein_coding	7.61351	2.17775	10.4691	11.6769	10.9186	6.84264	8.88704	14.8585	15.6264	8.00875	13.3716	13.1885	9.53577	9.01289	7.83193	10.4526	8.8513	8.39977	9.98037	6.9184	7.67229	6.98482	5.47767	5.47078	2	6.96783	2.27406	2	7.70606	2	Up,"ENSG00000086548",5.41299557348493,"1.67e-07","CEACAM6	CEACAM6","19q13.2","protein_coding",7.61350920500234,2.17775289015996,10.4690784896128,11.6768520284241,10.918554218671,6.84263800645955,8.8870415057916,14.8584888462553,15.6263741333593,8.00875276698508,13.3716277722996,13.1885078862225,9.53576880515922,9.01289184175993,7.8319256958509,10.4525762495824,8.85129688432131,8.39976553525812,9.98037496884167,6.91840480605337,7.67228748284457,6.9848220…
Up	ENSG00000134258	5.19671	1.02e-12	VTCN1;VTCN1	1p12	protein_coding	15.9041	5.38415	8.44162	13.2694	12.9101	11.8144	12.4225	6.44011	8.75805	13.5697	11.9898	11.9181	12.2675	13.7951	8.06298	13.8768	12.3158	9.43838	11.6449	8.70935	7.06392	8.28511	6.30373	7.24736	2	9.47041	7.6304	6.73148	7.74472	6.9321	Up,"ENSG00000134258",5.19670501208591,"1.02e-12","VTCN1	VTCN1","1p12","protein_coding",15.9041300804033,5.3841452487687,8.44161820261924,13.2694147431589,12.9101262069909,11.8143746720908,12.4225157483864,6.44011460715514,8.75804961156892,13.5696617149288,11.9898334947218,11.9180888753627,12.2675471323664,13.7951262264659,8.06297935250519,13.8767705196766,12.3158087417007,9.43838008810704,11.6449146031511,8.70934788042413,7.06391995351482,8.2851142288…
Up	ENSG00000145824	5.01282	1.17e-11	CXCL14;CXCL14	5q31.1	protein_coding	10.5225	7.51451	14.8453	14.7311	11.9406	12.035	9.67807	17.4796	12.1637	14.9036	9.01529	9.58477	13.2742	14.5957	13.4057	13.6067	15.9685	15.6522	16.7275	8.98467	9.89685	7.75973	9.58305	7.82817	12.2355	8.77796	10.5044	8.40309	8.89676	5.36805	Up,"ENSG00000145824",5.01282357816253,"1.17e-11","CXCL14	CXCL14","5q31.1","protein_coding",10.522526296651,7.51450608745356,14.8453234980746,14.7311497168712,11.9405773059352,12.0349673800926,9.67806719640009,17.4795951908329,12.1636767388849,14.9036398228495,9.01528633964211,9.58477188012808,13.2742351991694,14.5956633403744,13.4057494285923,13.6067072889586,15.968513806903,15.6522301992185,16.7275176609345,8.98466705663552,9.89684917984864,7.75972697…
Up	ENSG00000129514	4.7489	1.12e-09	FOXA1;FOXA1	14q21.1	protein_coding	13.6959	12.7038	12.2268	12.018	11.1471	9.34585	10.3796	9.56514	10.6977	8.74779	10.4515	10.9015	12.8817	10.3012	7.03763	12.5441	10.5265	3.08147	12.2012	6.37062	8.59753	6.2651	5.47767	4.81805	2.47334	8.53171	2	2	8.23577	5.2383	Up,"ENSG00000129514",4.74890327920979,"1.12e-09","FOXA1	FOXA1","14q21.1","protein_coding",13.6959284547435,12.703849522694,12.226791452735,12.0179920731907,11.1471329714686,9.34585459335112,10.379605191128,9.56513834966278,10.6977235973956,8.74778594708869,10.4515128971921,10.90152334161,12.8817494084775,10.3012265740688,7.0376339053328,12.5440595893202,10.5265195916531,3.08146533780795,12.201220509878,6.37062455251492,8.59752692618697,6.2651001559858…
Up	ENSG00000184292	4.70283	4.53e-21	TACSTD2;TACSTD2	1p32.1	protein_coding	13.9061	8.41021	11.5326	12.9677	14.1008	12.6465	13.8698	15.9604	14.1015	14.3328	14.5762	12.7219	14.2529	12.5455	12.647	15.2625	15.2606	12.2666	15.7784	10.4422	9.0039	7.25166	11.1954	9.22725	9.03867	9.7902	7.25696	9.06171	9.33153	9.05399	Up,"ENSG00000184292",4.70283165426884,"4.53e-21","TACSTD2	TACSTD2","1p32.1","protein_coding",13.9061124465438,8.41021170189577,11.5326268793897,12.9676567505509,14.1007973383791,12.6465469007824,13.8697768191404,15.9603586704087,14.1014751988423,14.3327996538737,14.5761878982515,12.721861039146,14.2529290333612,12.5454581996069,12.646999172059,15.2624924697071,15.260570896093,12.2666370326683,15.7783674718847,10.4422449797354,9.00389539831567,7.25165650…
Up	ENSG00000135480	4.59222	1.49e-12	KRT7;KRT7	12q13.13	protein_coding	16.3322	8.52968	12.4117	14.1825	12.5722	12.0856	15.5458	10.5514	15.8828	13.3644	15.0864	14.9864	12.0234	16.3681	9.3406	13.7256	11.534	14.2258	12.5843	6.26597	8.77452	7.89064	11.9213	8.64494	7.83083	9.12964	9.04856	9.83051	11.4204	8.98991	Up,"ENSG00000135480",4.59222361884546,"1.49e-12","KRT7	KRT7","12q13.13","protein_coding",16.3321727050098,8.52968245762289,12.4116892141678,14.1824780721108,12.5722303949999,12.085571047138,15.5457789888034,10.5514048820205,15.882814900743,13.3643993598605,15.0864143575732,14.9863776589517,12.0233750400922,16.3680680260313,9.34059554836649,13.7256414828838,11.5339860797579,14.2258066618432,12.5842805098527,6.26596600958521,8.77452342688742,7.89064214…
Up	ENSG00000163501	4.45934	0.00106	IHH;IHH	2q35	protein_coding	2.25134	2	2	11.5526	12.317	10.1471	6.10126	8.79639	8.14612	11.3553	11.3169	8.70559	9.52472	9.60593	5.44544	11.4241	11.4582	2	12.8698	2	5.27477	5.01374	6.24672	2.29178	2	8.00315	2	6.76636	8.25077	2	Up,"ENSG00000163501",4.45933650556695,"1.06e-03","IHH	IHH","2q35","protein_coding",2.25134273086758,2,2,11.5525924265809,12.3169544017103,10.1470565800292,6.10126306984626,8.79638788865454,8.14612316363161,11.3553483572481,11.3169413796382,8.70558525805165,9.52472263414424,9.60592860625949,5.44543788268118,11.4240996608261,11.4582270311523,2,12.8697695784457,2,5.27476847285968,5.01374153802852,6.24671590061392,2.29178249276271,2,8.00314786979708,2,6…
Up	ENSG00000065361	4.43251	1.24e-11	ERBB3;ERBB3	12q13.2	protein_coding	10.2949	12.1514	11.0315	11.689	11.5081	10.1894	11.469	9.13725	11.7645	11.6365	11.3017	10.6072	9.83304	12.3421	9.66239	12.1646	11.7201	9.03995	12.6379	7.38615	7.84322	2	4.94414	4.62187	2	8.62788	7.67243	6.05305	8.15195	2	Up,"ENSG00000065361",4.43251305236886,"1.24e-11","ERBB3	ERBB3","12q13.2","protein_coding",10.2949296977958,12.1513870246965,11.0314875474752,11.6890281548912,11.5081073630493,10.1893832308844,11.4689815873515,9.1372463853844,11.7645336952289,11.6365024871968,11.3017037257453,10.6071731238087,9.83304422832506,12.3421052682304,9.66239465512561,12.164565464327,11.7200548394234,9.03994522316922,12.6378812678746,7.38614673551224,7.84321999674463,2,4.944144…
Up	ENSG00000276194	4.42062	4.29e-07	HNF1B;HNF1B	CHR_HSCHR17_7_CTG4	protein_coding	6.31042	4.5488	9.218	10.6415	10.7971	10.0811	10.4979	4.05784	12.6582	11.3928	8.73523	9.71679	6.51075	11.2372	7.5085	10.8678	11.2277	8.97102	11.502	4.566	4.81499	6.47442	2	2	2	8.51168	2	5.78479	6.94375	6.37573	Up,"ENSG00000276194",4.42061872253099,"4.29e-07","HNF1B	HNF1B","CHR_HSCHR17_7_CTG4","protein_coding",6.31042223655401,4.54879812771084,9.21800044977041,10.6415020906033,10.7971458954015,10.0811430238408,10.4979076678959,4.05784172316778,12.658243601476,11.39281292933,8.73523288329378,9.71679389576935,6.51074704192704,11.2371710914408,7.5084979018121,10.8677943242131,11.2276679021625,8.97102109096577,11.5020010368793,4.56599914446832,4.8149907304362,6.…
Up	ENSG00000276194	4.42062	4.29e-07	HNF1B;TCF2	CHR_HSCHR17_7_CTG4	protein_coding	6.31042	4.5488	9.218	10.6415	10.7971	10.0811	10.4979	4.05784	12.6582	11.3928	8.73523	9.71679	6.51075	11.2372	7.5085	10.8678	11.2277	8.97102	11.502	4.566	4.81499	6.47442	2	2	2	8.51168	2	5.78479	6.94375	6.37573	Up,"ENSG00000276194",4.42061872253099,"4.29e-07","HNF1B	TCF2","CHR_HSCHR17_7_CTG4","protein_coding",6.31042223655401,4.54879812771084,9.21800044977041,10.6415020906033,10.7971458954015,10.0811430238408,10.4979076678959,4.05784172316778,12.658243601476,11.39281292933,8.73523288329378,9.71679389576935,6.51074704192704,11.2371710914408,7.5084979018121,10.8677943242131,11.2276679021625,8.97102109096577,11.5020010368793,4.56599914446832,4.8149907304362,6.4…
Up	ENSG00000162174	4.41815	1.59e-19	ASRGL1;ASRGL1	11q12.3	protein_coding	12.6003	10.8291	11.4326	14.6315	13.865	13.3869	13.2474	9.78236	11.0795	14.8978	13.085	13.4842	13.9365	14.5218	10.6366	14.4385	13.6777	10.6369	13.9222	10.0453	8.20231	9.84564	8.42857	9.18342	7.0375	9.09641	7.18412	10.4665	8.62237	6.99372	Up,"ENSG00000162174",4.41815339080489,"1.59e-19","ASRGL1	ASRGL1","11q12.3","protein_coding",12.6003248558762,10.8291162203048,11.4325904318579,14.6314853139835,13.8650081808709,13.3869463488609,13.24741212055,9.78236432477632,11.0795241597657,14.8977570885202,13.0850009207198,13.484190237842,13.9364820870373,14.5218410324006,10.6365864973839,14.4384820092075,13.6776580195863,10.6369239878387,13.9222173375857,10.0452873491769,8.2023085859963,9.845636332…
Up	ENSG00000129654	4.15249	4.25e-11	FOXJ1;FOXJ1	17q25.1	protein_coding	10.706	5.94704	9.22034	11.4961	10.6658	11.7385	9.52959	5.30971	7.64111	11.8663	9.61591	8.87666	10.6515	10.8636	5.95713	10.7034	9.53222	8.28571	10.0444	5.27579	4.92659	7.4416	4.83233	2	7.59621	6.02739	5.32133	4.98787	7.36368	5.2383	Up,"ENSG00000129654",4.15248939806828,"4.25e-11","FOXJ1	FOXJ1","17q25.1","protein_coding",10.705972039946,5.94703746431626,9.22034388863648,11.4960857415323,10.6657501918083,11.738455322103,9.52959278726431,5.30971220144054,7.64110593465611,11.8663192448218,9.61590702539519,8.87666485248472,10.651461240784,10.8636020155042,5.9571295827854,10.7034172304207,9.53221913495769,8.28571149077017,10.0443622787432,5.27579139534386,4.92659345128511,7.4415956845…
Up	ENSG00000115009	4.08448	1.03e-05	CCL20;CCL20	2q36.3	protein_coding	6.79879	2	13.0349	10.9385	10.5735	10.5578	11.4335	5.30971	13.8229	13.0586	8.59227	7.189	6.83077	11.5408	8.90731	9.41159	12.5433	9.44533	10.3781	5.04225	6.09053	6.96515	5.04791	5.87512	9.58246	7.36387	2	2	7.84698	8.38145	Up,"ENSG00000115009",4.08448473093222,"1.03e-05","CCL20	CCL20","2q36.3","protein_coding",6.79879374482055,2,13.0349206220461,10.9384865738425,10.5735044339794,10.5577951521161,11.4334979801519,5.30971220144054,13.8229290156672,13.0585704570426,8.59226769339375,7.18900346307389,6.83076541430841,11.5407709352315,8.90731142287085,9.4115854937026,12.5432709711456,9.44532633613017,10.3781301167881,5.04224511056137,6.09052936008779,6.9651482082949,5.0479131…
Up	ENSG00000128683	3.97702	0.000206	GAD1;GAD1	2q31.1	protein_coding	9.11476	2.33599	8.29369	11.3744	11.3706	9.81496	7.13273	13.0434	6.47325	10.3357	10.5802	8.83576	8.62025	10.7618	9.12106	13.4812	12.7503	2	14.4238	2	7.28247	6.83028	7.97261	5.14491	2	10.1096	7.64857	5.24026	7.70606	7.68366	Up,"ENSG00000128683",3.97702196647617,"2.06e-04","GAD1	GAD1","2q31.1","protein_coding",9.11475573991495,2.33598785697582,8.29368534176976,11.3743787467547,11.3706052395101,9.81495548245283,7.13272823191947,13.0434140400238,6.47324851440098,10.3357294355787,10.5802206532671,8.83575904247124,8.62024970957183,10.7617723258897,9.12105978631276,13.4812382328654,12.7503335284163,2,14.4238010899672,2,7.28247064759172,6.83028007301826,7.97260666243905,5.1449…
Up	ENSG00000186832	3.92671	5.57e-05	KRT16;KRT16	17q21.2	protein_coding	2	5.60232	6.61334	6.69088	6.9443	6.07251	10.3963	14.4024	12.3566	9.58642	11.065	9.15903	6.27796	12.2055	7.09096	10.8779	10.5247	9.59025	6.83653	9.06485	7.35741	5.79353	8.11878	4.67348	2	7.83603	6.33964	2.51936	7.70606	4.85132	Up,"ENSG00000186832",3.92670822173566,"5.57e-05","KRT16	KRT16","17q21.2","protein_coding",2,5.60232145023618,6.61334094404461,6.69087963949828,6.94429556156008,6.07250866231814,10.3962516369836,14.4023945917635,12.3565814396885,9.58642035660424,11.0650214153647,9.15903301018035,6.277964740794,12.2054739930178,7.09095743439127,10.8779223295389,10.5247199913414,9.59024771303018,6.83652859667365,9.06484558303626,7.35741481800668,5.79352957233901,8.118784…
Up	ENSG00000130768	3.87781	2.16e-12	SMPDL3B;SMPDL3B	1p35.3	protein_coding	10.5128	10.5008	10.084	10.7433	10.0415	9.97475	10.9687	10.9296	8.05956	11.1612	10.7258	8.67808	10.6029	10.5127	7.19203	11.8662	10.8755	9.53053	10.5348	6.42996	5.43434	6.9452	4.90783	5.63596	2.47334	8.39079	2	6.37266	8.171	6.14173	Up,"ENSG00000130768",3.87781416568021,"2.16e-12","SMPDL3B	SMPDL3B","1p35.3","protein_coding",10.5127872010787,10.500792253131,10.0839889342591,10.7433452373376,10.0414688721654,9.97474560107599,10.9686988104721,10.9296245834212,8.05955812958732,11.1612097692334,10.7257545813851,8.67807925832607,10.6029204547155,10.5126627496167,7.1920328253826,11.8662494078657,10.8754668831637,9.53053413774919,10.534842034587,6.42995903282894,5.43434326473266,6.94520233…
Up	ENSG00000124469	3.6683	1.12e-10	CEACAM8;CEACAM8	19q13.2	protein_coding	10.1371	10.6457	10.5864	11.4866	11.7928	10.4864	10.8095	14.1648	15.2224	11.4276	13.3084	12.1722	11.7659	10.2195	9.32399	12.8277	13.0769	8.57467	11.7588	8.21424	8.74438	8.39947	7.05058	7.62693	9.81419	7.92958	10.6809	7.79132	9.17518	7.72664	Up,"ENSG00000124469",3.66829524415953,"1.12e-10","CEACAM8	CEACAM8","19q13.2","protein_coding",10.1371114457527,10.6457477108258,10.5863637116737,11.4865713674299,11.792834332139,10.4863852080072,10.8094651651339,14.1648171071849,15.222412183749,11.4276111088827,13.308351116398,12.1722475254245,11.7658655355746,10.2194827663961,9.32398830451722,12.8277205646482,13.0769376401005,8.57467042962329,11.758782305174,8.21423610460537,8.74437724050503,8.39947311…
Up	ENSG00000108984	3.61269	8.15e-13	MAP2K6;MAP2K6	17q24.3	protein_coding	13.1449	9.87037	11.6407	13.1274	12.546	12.0487	12.019	11.0179	10.2804	13.9468	10.6668	11.1936	14.8214	13.1556	10.3675	13.6188	14.0348	11.1356	14.6218	8.58434	9.77041	9.054	8.76184	9.32124	7.93523	8.1202	9.00927	11.2781	9.45584	8.35039	Up,"ENSG00000108984",3.61269347129132,"8.15e-13","MAP2K6	MAP2K6","17q24.3","protein_coding",13.1449192316539,9.87037391163412,11.6406821430073,13.1273531799893,12.5459615706576,12.0486840885975,12.0189867906389,11.017914219333,10.2804304275252,13.9468198531609,10.6667650170045,11.193602488745,14.8213831262508,13.1556292911239,10.3675399467072,13.6188360772402,14.0347775148618,11.1355573060983,14.6218467355477,8.58434453350696,9.77041484673055,9.0539954…
Up	ENSG00000006377	3.57565	7.02e-07	DLX6;DLX6	7q21.3	protein_coding	11.2181	13.2933	11.287	11.88	12.44	10.1131	12.3314	12.6755	7.54424	10.1883	11.3474	11.2038	11.8664	12.7373	7.46876	13.3175	13.3929	9.20456	13.2657	6.03069	9.37899	6.6935	10.4589	2	8.39406	7.98147	2	6.59588	8.24479	9.89554	Up,"ENSG00000006377",3.57565137540464,"7.02e-07","DLX6	DLX6","7q21.3","protein_coding",11.2180601780514,13.29331784631,11.2870368948397,11.8800179692404,12.4399556400772,10.1131025858506,12.3314203563026,12.6754684804885,7.54424105470812,10.188286714548,11.3474060544671,11.203818905263,11.8664161876714,12.7372767513325,7.46876112272501,13.3174726120605,13.3928865955621,9.20456332764313,13.265683278834,6.03068626030254,9.37899334332889,6.6934976775301…
Up	ENSG00000178363	3.45881	0.00606	CALML3;CALML3	10p15.1	protein_coding	2.96464	2.60832	2	6.71113	5.21326	5.87919	4.05742	13.9685	6.26796	5.88212	8.43705	2.28571	5.55542	9.70514	9.08209	10.7902	12.7563	2	11.6616	6.03069	5.64482	6.6935	2	6.43443	5.90493	7.46107	2	5.89395	7.43372	2	Up,"ENSG00000178363",3.45880971426449,"6.06e-03","CALML3	CALML3","10p15.1","protein_coding",2.96463682750351,2.6083198881709,2,6.71113150337029,5.21326023200429,5.87918993478304,4.05741679811353,13.9685203056002,6.26795810002257,5.88211882712267,8.43705190981529,2.28570712855779,5.55541933479181,9.70513550962385,9.08208622739339,10.7902456296267,12.756288854486,2,11.661634133951,6.03068626030254,5.64481523044145,6.69349767753019,2,6.43442589743684,5.90…
Up	ENSG00000171236	3.35498	9.04e-05	LRG1;LRG1	19p13.3	protein_coding	8.3555	5.5057	11.0897	10.8522	11.7132	10.9741	10.0025	4.9823	11.8281	11.9128	11.5952	7.37561	10.5074	11.5994	9.72065	12.8839	13.3966	10.2822	12.7352	4.33718	7.11978	6.61991	2	6.11795	9.58829	7.9144	2	3.05886	8.95837	10.2398	Up,"ENSG00000171236",3.35497770675821,"9.04e-05","LRG1	LRG1","19p13.3","protein_coding",8.35550325827827,5.50570494370976,11.089683605504,10.8522135631984,11.7131567296059,10.9741468380459,10.0025445666437,4.98230265512765,11.8281031554913,11.9128077277985,11.5952279577777,7.37560969581162,10.5073955028435,11.5994317900726,9.72065106039469,12.8839002949657,13.3965812838906,10.2821583356277,12.7351528166281,4.33717537358138,7.11978332858694,6.61991442…
Up	ENSG00000132470	3.25513	9.77e-17	ITGB4;ITGB4	17q25.1	protein_coding	13.2898	10.9217	12.743	12.4121	11.9298	10.7036	10.5007	13.5351	13.0515	12.169	12.0102	11.4428	9.67216	11.4193	11.443	12.7307	12.5459	10.9744	13.6103	8.55799	10.1079	8.28908	8.43177	9.37483	9.70297	9.1781	9.12623	7.63656	9.65505	7.01369	Up,"ENSG00000132470",3.25513300323233,"9.77e-17","ITGB4	ITGB4","17q25.1","protein_coding",13.2898084485413,10.921741337963,12.7430130722727,12.4120818448265,11.9298473505276,10.7036468397948,10.5007094374478,13.5350914969147,13.0515254131736,12.1689752313603,12.010189732178,11.4427592838116,9.67216497053981,11.4192938829045,11.4430280176797,12.730665329301,12.5459350848809,10.9744258565694,13.6102814995726,8.55798952599137,10.1078911377965,8.289075902…
Up	ENSG00000016402	3.23881	2.88e-08	IL20RA;IL20RA	6q23.3	protein_coding	8.60153	6.80791	10.9583	11.8096	11.7837	11.4114	6.46484	9.87895	10.6296	11.8268	11.104	11.179	10.456	10.3315	10.4413	11.8373	13.1087	6.34015	12.4947	6.61178	9.47085	7.37606	6.26118	7.7341	8.00668	9.3173	7.50309	5.42621	8.68556	5.20395	Up,"ENSG00000016402",3.23881173882725,"2.88e-08","IL20RA	IL20RA","6q23.3","protein_coding",8.60152999743916,6.80791463139838,10.9582639954827,11.8095654370532,11.7836538333815,11.4113722268039,6.46484398496104,9.87894716833799,10.6296046464262,11.826780968423,11.1039737996475,11.1789588296097,10.455988957523,10.3314730951941,10.4412545669958,11.837253253575,13.1086686887561,6.34014782145965,12.4946575414751,6.61177513907804,9.47084512419772,7.376061404…
Up	ENSG00000085276	3.16966	2.51e-13	MECOM;MECOM	3q26.2	protein_coding	14.1641	12.0763	10.7711	13.3164	12.864	12.5788	12.0043	7.83498	10.7251	13.1694	11.6277	12.2656	13.3329	13.5347	10.2683	13.0325	12.7044	10.3929	13.2146	9.1018	10.7214	9.11553	8.89767	9.55243	10.2676	9.10646	8.75361	8.65648	9.61038	8.62157	Up,"ENSG00000085276",3.16966102327931,"2.51e-13","MECOM	MECOM","3q26.2","protein_coding",14.164055500852,12.0762797109333,10.7711372481075,13.3164399990128,12.8639864585973,12.5787519835211,12.004254490763,7.83497723058553,10.7251001450079,13.1693769092978,11.6276687427266,12.2655526019173,13.3328813192104,13.5346938575034,10.2683162476091,13.0324846905558,12.7043705526658,10.3928942235978,13.2145809466295,9.10180392386022,10.7214103623005,9.115525658…
Up	ENSG00000105707	3.1331	0.000431	HPN;HPN	19q13.11	protein_coding	11.1064	2	7.59083	9.58739	11.8632	8.64248	8.09729	5.99597	9.37742	9.94338	9.40216	7.24839	7.82694	7.8406	7.8475	11.2169	10.3538	7.19841	13.0096	5.78014	4.96195	6.41764	6.52367	2	2	8.00315	7.142	8.87195	7.89361	7.43243	Up,"ENSG00000105707",3.13309859963262,"4.31e-04","HPN	HPN","19q13.11","protein_coding",11.1064295606055,2,7.59082824793868,9.587393503136,11.863223112683,8.64247572837125,8.09728645531012,5.99596743070206,9.37742371488026,9.94337612160047,9.40215807070019,7.24839386663439,7.82693836871738,7.84059743023345,7.84750281871453,11.2168703499017,10.3538212264375,7.19841165972735,13.0096093312053,5.78014076753978,4.96195494638849,6.41764493416677,6.52367255…
Up	ENSG00000163220	2.99897	8.81e-07	S100A9;S100A9	1q21.3	protein_coding	12.5231	11.2363	13.1326	11.7423	13.5844	12.7264	12.21	13.4724	13.7832	10.4561	16.4061	11.5766	10.7861	11.3195	9.98993	14.8138	13.2278	12.6673	11.2877	8.45701	9.58723	7.71331	10.1746	10.6687	14.6435	10.9343	8.58466	7.55248	11.1458	11.4391	Up,"ENSG00000163220",2.99897064142456,"8.81e-07","S100A9	S100A9","1q21.3","protein_coding",12.5231303150606,11.2362684296585,13.1325564242931,11.7422762151913,13.584407003516,12.726424783906,12.2099913950859,13.4723680268565,13.7832031357141,10.4560694993921,16.4061085461375,11.5766439823497,10.7861430054952,11.3194560491385,9.98993331141861,14.8138093719342,13.2277989601642,12.6672574615853,11.2876544071828,8.45701375852211,9.58723076720799,7.71330856…
Up	ENSG00000275013	2.99053	0.00139	PRAME;PRAME	CHR_HSCHR22_1_CTG3	protein_coding	12.7098	13.3525	11.137	14.4148	14.5023	12.7058	14.5828	13.3747	11.7077	14.8649	12.3987	12.6853	13.6206	14.4552	10.7916	14.6221	15.1084	11.9524	14.7202	2.65903	11.4873	2	9.01755	12.0974	11.9677	8.20995	12.9138	5.10148	9.18459	2	Up,"ENSG00000275013",2.99052760779745,"1.39e-03","PRAME	PRAME","CHR_HSCHR22_1_CTG3","protein_coding",12.7097864391589,13.3524628792153,11.136965923077,14.414764639162,14.5022633844913,12.705841297737,14.5828496278761,13.3746511200303,11.7077233038376,14.8648868023999,12.3987095169135,12.6852947051232,13.6205723721248,14.4551971037879,10.7915862938711,14.622107761637,15.108403916208,11.9524158477849,14.7201691966754,2.65902726045602,11.4872825233769,2,…
Up	ENSG00000168528	2.94887	1.27e-12	SERINC2;SERINC2	1p35.2	protein_coding	13.3103	10.8922	12.2436	13.5527	13.4327	12.7161	12.6235	12.5152	12.6397	13.9033	13.1153	13.4634	14.2687	13.7315	9.4895	13.753	13.6049	11.2378	14.3353	7.93588	11.1524	7.7367	9.61578	9.43587	11.1506	10.4187	10.5534	11.1947	10.5344	9.37278	Up,"ENSG00000168528",2.94887283841447,"1.27e-12","SERINC2	SERINC2","1p35.2","protein_coding",13.3102798810555,10.8921859782992,12.2435936705215,13.5527298271456,13.4327152373528,12.716056650984,12.6235466457002,12.5151672759998,12.639714659437,13.9032873268531,13.1152767080075,13.4634165979064,14.268656757276,13.7315476091436,9.48950362866851,13.7530197028633,13.60489478713,11.2377825484313,14.3352683450115,7.93588003378565,11.1524314812529,7.7367044504…
Up	ENSG00000008323	2.90822	0.000973	PLEKHG6;PLEKHG6	12p13.31	protein_coding	11.773	7.79221	7.5241	9.08847	9.32373	7.5674	8.72398	8.28684	9.693	8.3067	9.8434	8.1245	8.05903	10.5225	9.22311	9.25387	8.10444	6.52636	10.6985	6.52373	7.18109	2	2	6.20819	2	7.92958	2	6.47459	8.64526	2.53011	Up,"ENSG00000008323",2.9082152922657,"9.73e-04","PLEKHG6	PLEKHG6","12p13.31","protein_coding",11.773013721642,7.79220703849772,7.52410444732201,9.08847078697907,9.32373243491604,7.56739676281367,8.72397748078976,8.28683533510829,9.69300140849145,8.30669654122231,9.84340002437077,8.12450160608151,8.05902827039825,10.5225285602967,9.22310666869293,9.25387270696978,8.10443868047894,6.52635942846334,10.698454353522,6.52372937169572,7.18108585206075,2,2,6.2…
Up	ENSG00000185499	2.89236	9.02e-08	MUC1;MUC1	1q22	protein_coding	15.4892	15.1741	15.2834	14.1548	15.8886	14.4402	14.251	11.3259	14.2688	15.5537	15.115	12.6373	12.6184	16.0195	13.1145	16.9652	16.6438	12.8254	16.6998	13.9815	10.8567	9.87361	14.0439	10.9989	11.8354	12.6481	10.5332	10.29	12.3814	12.2641	Up,"ENSG00000185499",2.89236349202238,"9.02e-08","MUC1	MUC1","1q22","protein_coding",15.4891776758864,15.1741316849624,15.2834000439271,14.1547897177725,15.8885905182418,14.4402407805781,14.2509685799193,11.3259323026377,14.268771416006,15.553736595209,15.1149931973994,12.6373016635869,12.6184350158899,16.0194657458816,13.1145332384506,16.9651624461563,16.6437773376943,12.8253727070366,16.6997997652062,13.9814605917465,10.8567256120316,9.873607687428…
Up	ENSG00000088992	2.88906	1.54e-07	TESC;TESC	12q24.22	protein_coding	9.40615	6.6661	13.5277	7.5435	12.5186	10.6769	10.6967	12.4839	11.4951	9.9613	10.7988	9.88796	9.50911	11.4326	11.2441	12.9589	13.652	9.3098	12.9186	8.17431	9.44296	9.1222	9.1302	7.65928	9.52583	9.11644	8.0412	7.97148	9.62543	9.1337	Up,"ENSG00000088992",2.88906294483705,"1.54e-07","TESC	TESC","12q24.22","protein_coding",9.40615049844083,6.666100467168,13.52773967884,7.54350267858916,12.5185546690632,10.6769344747348,10.6967014547559,12.4839275815625,11.495073326025,9.96129989064484,10.7987995255757,9.88795894290434,9.5091145135553,11.432610132002,11.2440737050675,12.9589122982761,13.6520241405871,9.30980414340688,12.9186425774799,8.17430985403778,9.44296011959691,9.1222031314475…
Up	ENSG00000132704	2.7671	0.0171	FCRL2;FCRL2	1q23.1	protein_coding	2	8.71575	6.62754	2	5.04989	8.80783	6.79206	6.70163	7.45985	6.52045	10.145	7.74902	6.99344	6.77602	7.62154	8.28738	7.19481	10.9502	7.52242	5.23201	2	2	5.23543	6.56312	2	7.38604	2	2	6.92891	5.90567	Up,"ENSG00000132704",2.7670983256814,"1.71e-02","FCRL2	FCRL2","1q23.1","protein_coding",2,8.71575391066848,6.62753637759232,2,5.04989341430176,8.80782665215166,6.79206092269629,6.70162855993555,7.45984576821149,6.52044723031015,10.1449873462026,7.74902020187625,6.99344491959624,6.7760168292112,7.62153520095824,8.28737594091996,7.19480747896964,10.9502133575265,7.5224173819224,5.23200914646436,2,2,5.23543082658773,6.56311747325292,2,7.38603995299806,2…
Up	ENSG00000170421	2.73879	2.86e-16	KRT8;KRT8	12q13.13	protein_coding	15.91	14.1057	15.7149	15.7943	14.7408	14.2674	16.0962	17.2729	16.2013	16.14	14.8563	15.8766	15.4394	16.4305	13.8014	15.5269	15.4052	13.9971	16.1512	13.7055	12.7359	12.9789	12.238	13.8495	13.1651	12.9769	12.2719	12.008	13.5414	11.6662	Up,"ENSG00000170421",2.73879194713604,"2.86e-16","KRT8	KRT8","12q13.13","protein_coding",15.9099568299103,14.1056830719224,15.714907360114,15.794330298999,14.7407556072581,14.2674098362229,16.0961662998302,17.2729353976827,16.2013491224094,16.140036771475,14.8562890472337,15.8765831680007,15.4394490132669,16.4305207208618,13.8014123616609,15.5268708040466,15.4051945764145,13.9971474131725,16.1512292488657,13.7054663107071,12.7358624461974,12.97888876…
Up	ENSG00000177570	2.71756	1.27e-07	SAMD12;SAMD12	8q24.12	protein_coding	11.9029	6.71013	9.18479	10.9374	10.8342	9.38508	8.68016	7.51935	9.68062	10.3976	10.71	9.82943	11.4545	11.6522	8.63401	11.5816	11.4978	9.98446	11.6319	6.61178	8.13031	6.85187	9.66557	6.64295	4.85064	7.70987	6.63515	8.5235	8.4116	8.2403	Up,"ENSG00000177570",2.71755797383619,"1.27e-07","SAMD12	SAMD12","8q24.12","protein_coding",11.9028725813512,6.71012728628817,9.18478622793566,10.9374125316884,10.8342346324111,9.38508001847973,8.68015959135809,7.51935380170943,9.6806246666511,10.3975927263416,10.7099698219803,9.82943014187449,11.4545155087257,11.652210066196,8.63400981774047,11.5815598759264,11.4977509268251,9.98446216077083,11.6318609343902,6.61177513907804,8.13031053612741,6.8518674…
Up	ENSG00000163735	2.70363	0.00162	CXCL5;CXCL5	4q13.3	protein_coding	12.4009	7.85565	11.9777	12.4907	14.4379	11.6941	12.1344	8.43326	15.1663	7.67977	10.7714	7.44978	7.63484	10.3633	8.59301	9.4294	11.3693	12.5368	9.56158	3.72947	8.71359	7.49745	4.79304	8.57882	12.1689	9.31152	5.82579	7.51195	9.27688	14.1634	Up,"ENSG00000163735",2.70363117065002,"1.62e-03","CXCL5	CXCL5","4q13.3","protein_coding",12.4009244562827,7.85565054229173,11.9777415763896,12.490699963056,14.4378861961505,11.6941278998205,12.1344322149456,8.43325991392272,15.1662793310523,7.67976877134452,10.7714071739865,7.44977539637678,7.634840633519,10.3632960612294,8.5930129084604,9.42940278627644,11.3692711158742,12.5367573976352,9.5615825939753,3.72947465196033,8.71358765899694,7.497449834669…
Up	ENSG00000081277	2.68594	0.0238	PKP1;PKP1	1q32.1	protein_coding	2	2.17775	7.02076	6.51774	5.53497	2	7.65948	12.0619	11.3599	5.46624	8.36924	2	6.07485	10.7942	6.09402	10.1689	9.62249	3.41915	8.7015	5.14024	4.85316	7.36859	6.48722	6.13646	2	7.9144	8.22995	4.82098	7.20019	3.35284	Up,"ENSG00000081277",2.68594376613808,"2.38e-02","PKP1	PKP1","1q32.1","protein_coding",2,2.17775289015996,7.02075573856755,6.51773586126886,5.53496844245026,2,7.65947707836674,12.0618690407404,11.3599470727939,5.46624223896388,8.36923614376003,2,6.07485441498507,10.7941693051381,6.09402114447725,10.1689208802543,9.622487433814,3.41914868062184,8.70150398802805,5.14024494436839,4.8531589704074,7.3685926025103,6.48721647867512,6.13645675297926,2,7.9144…
Up	ENSG00000170323	2.65416	0.000494	FABP4;FABP4	8q21.13	protein_coding	9.02274	7.42927	11.8527	9.02112	10.4883	8.96532	7.4318	15.2455	9.84862	10.2174	9.98368	8.31513	9.63361	9.91244	11.3456	16.0537	14.3499	13.9106	12.7094	9.53688	13.5634	9.04933	10.5166	10.6119	9.8775	10.2672	9.43436	8.11368	8.43543	5.90567	Up,"ENSG00000170323",2.65416342465401,"4.94e-04","FABP4	FABP4","8q21.13","protein_coding",9.02273608048752,7.42927268809207,11.8526555075293,9.02112412198229,10.4883132711665,8.96532405546033,7.43180274873227,15.245453114075,9.84861612016249,10.2174153114161,9.98367809943978,8.31512656626515,9.6336114151838,9.9124354816604,11.3456071579245,16.0536651381421,14.3498716394005,13.9105988170307,12.7094340804076,9.53688141455484,13.5633705136015,9.049331532…
Up	ENSG00000111057	2.62693	1.93e-11	KRT18;KRT18	12q13.13	protein_coding	15.4126	14.2727	15.6878	14.4566	14.4319	14.0526	15.8863	16.7336	15.7616	15.7726	14.6263	15.137	14.7421	15.8505	13.1377	15.1242	14.7688	13.5078	15.5825	12.6558	11.8631	12.3605	10.9701	12.1683	14.7032	12.0585	12.8742	10.8794	11.8687	11.6811	Up,"ENSG00000111057",2.62692506366426,"1.93e-11","KRT18	KRT18","12q13.13","protein_coding",15.412584944957,14.2726834797885,15.6878296403184,14.4565993162344,14.431935870565,14.0525969411613,15.8863241349882,16.7336139484529,15.761601389523,15.7725703552255,14.6262632509504,15.137046341182,14.7421153592732,15.8504838786249,13.1376831610675,15.1242337853551,14.7688366493133,13.5077990407022,15.5824606128874,12.6557762497984,11.8630815354079,12.36048222…
Up	ENSG00000273814	2.61801	5.93e-08	OCLN;OCLN	CHR_HSCHR5_2_CTG1_1	protein_coding	12.7416	12.1507	11.7655	12.0402	12.5612	12.7266	12.1559	12.2924	11.4033	13.2032	11.4954	11.9991	11.6754	13.1773	9.71429	12.8273	14.0835	10.1552	12.94	11.314	8.22067	7.88018	10.444	9.68719	9.02152	10.1012	10.2624	3.2016	10.1423	9.81817	Up,"ENSG00000273814",2.61801086908602,"5.93e-08","OCLN	OCLN","CHR_HSCHR5_2_CTG1_1","protein_coding",12.7415656676392,12.1507215462853,11.7654789893788,12.0401743324836,12.5612114453835,12.726649352644,12.1559196342785,12.2924193224548,11.4032746125514,13.2031602413616,11.4953791070854,11.9990522273166,11.6753660461567,13.1773370017207,9.7142930851073,12.827347305224,14.083496510184,10.1551669792628,12.9399820213039,11.3139528439816,8.22067305422362,7…
Up	ENSG00000157992	2.5968	5.26e-08	KRTCAP3;KRTCAP3	2p23.3	protein_coding	12.3492	9.2645	10.9957	11.5214	11.063	9.48828	10.8843	10.3876	9.86876	11.772	11.3722	11.028	11.3526	11.7974	8.1282	11.4841	11.501	9.72193	11.9767	9.29237	8.41819	9.6775	8.75419	7.77601	2	9.03108	7.99935	7.45609	8.7053	8.45996	Up,"ENSG00000157992",2.59680294856627,"5.26e-08","KRTCAP3	KRTCAP3","2p23.3","protein_coding",12.349240951293,9.26449533484808,10.9956823286834,11.521393800393,11.0630360975501,9.48828472498545,10.8843216136417,10.3876155218109,9.86875829175732,11.7719806063061,11.3722349356346,11.027958774004,11.3526301872392,11.7974275265068,8.1282016291656,11.4840543228557,11.5009580872599,9.72193113710829,11.9766915474269,9.29237443350417,8.41819101905069,9.677502935…
Up	ENSG00000206075	2.56987	0.000431	SERPINB5;SERPINB5	18q21.33	protein_coding	7.08425	6.47519	11.2306	8.03621	8.10539	6.94501	10.3078	12.2556	13.9921	6.91315	10.0906	10.1009	5.89439	8.18673	7.5376	11.1086	10.8186	8.47863	7.45426	6.81833	7.88987	7.17666	4.66833	13.2484	6.26688	7.13426	7.48298	6.54323	8.39549	2	Up,"ENSG00000206075",2.56986783238276,"4.31e-04","SERPINB5	SERPINB5","18q21.33","protein_coding",7.08425129496885,6.47518568905447,11.2306128060593,8.03620771059958,8.10539336371406,6.94500740672364,10.3078336066456,12.255558113583,13.992105674084,6.9131495458213,10.0906124419361,10.1008751842366,5.8943876961734,8.18673024621133,7.53759832200419,11.1086065268213,10.8185825691401,8.47862510575528,7.45426142677476,6.8183304981124,7.88986785710212,7.1766568…
Up	ENSG00000164251	2.55262	8.04e-05	F2RL1;F2RL1	5q13.3	protein_coding	9.19565	14.0385	10.4502	9.93821	9.12939	9.90184	12.3919	10.5831	11.3012	12.48	10.8566	10.4784	10.0929	12.0841	3.34818	11.0271	11.2819	10.1194	10.5659	7.7466	10.4047	6.83028	6.84506	9.95559	9.13747	7.79519	10.2114	7.72195	7.32451	6.15976	Up,"ENSG00000164251",2.55262478947084,"8.04e-05","F2RL1	F2RL1","5q13.3","protein_coding",9.19564823881134,14.038472047769,10.4502341356384,9.9382061244985,9.12939222867713,9.90184254630217,12.3919051022137,10.5831263154837,11.3011987618479,12.4799682863111,10.8566406985864,10.4784394030529,10.0929312347486,12.084149524553,3.34818096733516,11.0270928520479,11.2819446080637,10.1194224485815,10.5658563807456,7.74659768831901,10.4046800381023,6.8302800730…
Up	ENSG00000164078	2.54521	4.37e-06	MST1R;MST1R	3p21.31	protein_coding	10.2478	9.64699	11.4944	9.97845	10.178	7.5101	10.4334	8.14746	11.1716	10.4695	11.739	9.82804	7.08051	9.03144	8.55557	11.1997	11.1655	9.94743	11.46	8.15685	7.18109	8.19509	9.20694	7.393	2	8.87913	6.774	6.55657	8.60846	6.76546	Up,"ENSG00000164078",2.54520830155998,"4.37e-06","MST1R	MST1R","3p21.31","protein_coding",10.2478353687971,9.6469876980121,11.494409224566,9.97844602620929,10.1779799644022,7.51010421001939,10.4333850266754,8.14745839753471,11.1715827016479,10.4694909934784,11.7389751169891,9.82804035058862,7.08050600901322,9.03143608733917,8.55556669729263,11.1996696354055,11.165506051712,9.94743011772118,11.4600407870513,8.15685445620022,7.18108585206075,8.195086172…
Up	ENSG00000100604	2.46562	0.0361	CHGA;CHGA	14q32.12	protein_coding	9.01214	2	5.00339	11.3656	7.97482	15.8247	2.43443	7.42593	8.4531	9.69752	9.17851	7.34484	7.66735	11.5054	7.15495	2	6.49861	2	2	6.28751	6.81594	5.7482	4.32703	6.47861	6.35164	7.397	7.6665	4.01193	7.27841	2	Up,"ENSG00000100604",2.46562300088866,"3.61e-02","CHGA	CHGA","14q32.12","protein_coding",9.01213973770263,2,5.00339110855516,11.3656217915096,7.97482328298993,15.8247473627716,2.4344314423565,7.42592895598504,8.45309741187681,9.69752300153142,9.17850760191548,7.34484187379922,7.66734746521069,11.5053896008723,7.1549544193246,2,6.49860946183899,2,2,6.28751392512856,6.81594237110463,5.74820317073688,4.32703004065713,6.47861094915301,6.35164276637029,7.…
Up	ENSG00000103528	2.43203	7.78e-08	SYT17;SYT17	16p12.3	protein_coding	11.7226	11.4485	10.5791	11.9033	10.2122	10.8576	11.5524	11.7381	10.3035	11.757	11.8476	9.11413	11.1243	12.1779	8.14721	12.5659	10.5699	9.7066	14.0299	9.9267	8.96085	9.87624	9.95638	9.16777	8.29051	9.62756	8.36425	8.08173	9.44283	8.38145	Up,"ENSG00000103528",2.43203239106233,"7.78e-08","SYT17	SYT17","16p12.3","protein_coding",11.722558606455,11.4485154248679,10.57907796357,11.9033079733531,10.2121948546274,10.8575842066693,11.5523635997753,11.7381422212077,10.3034837857129,11.7570086656023,11.8475616842868,9.11412520574391,11.1243468492629,12.1778557862393,8.14720687740356,12.5659266957108,10.5699228255868,9.70659507552258,14.0298942014618,9.9267043964599,8.96084598833986,9.8762435581…
Up	ENSG00000262406	2.40092	0.0116	MMP12;MMP12	11q22.2	protein_coding	10.2487	9.41063	14.2802	7.68333	8.8561	11.507	11.8469	12.6765	10.448	11.4841	8.66552	13.2249	12.5843	8.34039	8.32464	10.5417	11.952	11.2444	9.47135	5.43873	7.40316	2.89357	5.74801	11.3974	9.61426	9.67561	2	2	11.1795	8.15297	Up,"ENSG00000262406",2.40092017899411,"1.16e-02","MMP12	MMP12","11q22.2","protein_coding",10.2487383204847,9.41062694975374,14.280179053973,7.68332598001615,8.85610467574457,11.507036155817,11.8469132531691,12.6764829489275,10.4480153482617,11.4840809969642,8.66552047256826,13.2248693800418,12.5842621074154,8.34039179843297,8.32464053551454,10.5417320302786,11.9520005522123,11.2444352666966,9.47135499606709,5.43873189652681,7.40315615687289,2.89356821…
Up	ENSG00000146530	2.37896	0.00863	VWDE;VWDE	7p21.3	protein_coding	9.70745	11.4444	7.02076	5.34028	10.2377	5.6559	8.66525	10.0135	9.37742	4.91926	10.811	9.36473	5.52026	12.0257	7.5376	10.8937	11.6611	6.27925	10.5149	5.54989	9.4001	5.92154	2	5.66174	6.04727	10.2078	3.17328	6.01489	7.22471	5.05775	Up,"ENSG00000146530",2.37896240598913,"8.63e-03","VWDE	VWDE","7p21.3","protein_coding",9.70745355981247,11.4444485342016,7.02075573856755,5.34028366318804,10.2377293435817,5.65589882440586,8.66525280920018,10.0134868620672,9.37742371488026,4.91926471933998,10.8109584179395,9.36472728469195,5.52025791847287,12.0256904931153,7.53759832200419,10.8936954921536,11.6610685993761,6.27925156070103,10.5149048351333,5.54989409226496,9.40009523239424,5.92154359…
Up	ENSG00000143546	2.37819	0.000135	S100A8;S100A8	1q21.3	protein_coding	12.7908	11.1959	13.6154	10.6676	13.3111	12.9784	11.5625	11.7274	13.1056	10.1554	16.9857	11.7266	10.9446	11.8685	10.0718	15.5744	14.484	12.9275	10.6275	6.77322	10.1725	7.03286	9.27089	10.3319	14.9843	9.8251	9.42209	9.13025	11.4261	12.3561	Up,"ENSG00000143546",2.37818716837261,"1.35e-04","S100A8	S100A8","1q21.3","protein_coding",12.7907518494297,11.195874001175,13.6153755080885,10.6676447704018,13.3111364978391,12.9784201417752,11.5624554946911,11.7274139184501,13.1055697117896,10.1554472039881,16.9857141385953,11.7266360757145,10.944558124847,11.8685134215978,10.0717876325953,15.574409846074,14.4839561676565,12.927500632499,10.6275020036035,6.77322104951503,10.1725232412156,7.0328640646…
Up	ENSG00000175832	2.35965	8.21e-05	ETV4;ETV4	17q21.31	protein_coding	11.6986	12.2519	12.3709	9.56531	9.36776	8.85132	11.9089	12.3287	10.7579	10.144	11.0497	9.89328	7.04384	10.5258	7.05115	11.6595	11.6895	8.3902	11.8544	8.63985	10.8497	6.37355	9.37099	7.17759	7.30174	6.77966	8.57202	7.2742	9.67965	6.39107	Up,"ENSG00000175832",2.35964628561342,"8.21e-05","ETV4	ETV4","17q21.31","protein_coding",11.6986374108162,12.2519244787595,12.3708724104321,9.56531405289036,9.36776328983769,8.85131569353216,11.908867694348,12.3286848150567,10.7578698940367,10.1439837398096,11.0497113077793,9.89328467889356,7.04383549653993,10.5258022279491,7.05115069439046,11.6595331767119,11.6894582408865,8.39019803788854,11.8544343391629,8.6398471808184,10.8496630854474,6.37355082…
Up	ENSG00000101144	2.30722	0.0252	BMP7;BMP7	20q13.31	protein_coding	13.1185	6.97962	7.00996	8.33917	6.9443	8.9714	8.53465	13.8101	9.59748	10.5244	10.8042	9.54979	12.8403	10.3035	2	10.7075	9.3733	7.26274	11.1957	2.36682	11.1962	7.97175	5.50224	5.44131	10.2176	7.9144	9.08903	6.19634	8.34885	2	Up,"ENSG00000101144",2.30721668812657,"2.52e-02","BMP7	BMP7","20q13.31","protein_coding",13.1184880086391,6.979619497571,7.00995963787403,8.33916705242641,6.94429556156008,8.9714012369076,8.53464837509929,13.8101123903601,9.59747922589157,10.5243755273191,10.8042161327556,9.54978831238198,12.8402508834894,10.3035171905698,2,10.7074794375822,9.37330280651718,7.26274046344252,11.1956776404613,2.36682162384178,11.1962413696934,7.97175271326384,5.5022367…
Up	ENSG00000115590	2.29416	0.00348	IL1R2;IL1R2	2q11.2	protein_coding	10.5535	7.04983	10.3109	9.60373	9.17306	9.07944	6.71695	13.068	11.438	10.578	9.5022	9.3932	9.59611	10.1448	7.70941	8.12192	9.31619	10.1165	11.4114	5.97865	2	6.72893	4.94414	6.44931	10.7972	7.62851	6.16557	4.72968	7.47518	9.15183	Up,"ENSG00000115590",2.29415967890885,"3.48e-03","IL1R2	IL1R2","2q11.2","protein_coding",10.5535491499013,7.04982992901462,10.3109456955219,9.60373412720027,9.17306052905626,9.07944407763075,6.71694851075531,13.0679745385451,11.4380042462891,10.5780230357892,9.50219665622194,9.39319997858561,9.59611141797984,10.1448003909503,7.70940604388352,8.12192392217173,9.31618724003874,10.1165242580689,11.4114414865739,5.97864860153382,2,6.72892814920279,4.94414…
Up	ENSG00000164626	2.26402	0.000975	KCNK5;KCNK5	6p21.2	protein_coding	12.1359	7.10033	10.8043	10.3534	9.95367	5.19788	11.174	5.61076	9.65765	8.9552	10.5699	8.39614	8.8178	10.7947	9.64467	9.86434	10.2056	6.99883	9.47135	6.28751	9.31548	7.9519	6.26118	6.92428	2	7.97417	8.4217	7.87891	8.81837	4.89503	Up,"ENSG00000164626",2.26402024281334,"9.75e-04","KCNK5	KCNK5","6p21.2","protein_coding",12.1359495629199,7.10033261229784,10.804319882996,10.353383855264,9.95366858843147,5.19788012581298,11.1739557982899,5.61075968492062,9.65765446772109,8.9552005023872,10.5699228618914,8.39614048506626,8.81779910416605,10.7947121849423,9.64467184059362,9.86434461409812,10.2055692499007,6.99883260161457,9.47135499606709,6.28751392512856,9.31547981051165,7.9518985671…
Up	ENSG00000169429	2.19346	0.0058	CXCL8;CXCL8	4q13.3	protein_coding	12.9893	9.71699	14.2223	12.1684	13.1074	12.3233	13.1973	10.5358	15.0659	14.5151	13.0528	10.6305	11.1859	11.6244	9.35429	10.6453	10.7174	13.8271	13.3854	5.95191	8.08692	2.28029	6.70392	9.94513	16.7662	11.7675	6.79589	9.34542	11.275	12.9795	Up,"ENSG00000169429",2.1934625466322,"5.80e-03","CXCL8	CXCL8","4q13.3","protein_coding",12.9892503883044,9.71698927762081,14.2223120638408,12.1683818128018,13.1074157757629,12.3233002892997,13.1973433194446,10.5358378035708,15.065862919841,14.5150962120887,13.0527968062538,10.6304809381124,11.1859445704994,11.6243835526287,9.35429036335541,10.645311618026,10.7174381407531,13.827081869066,13.3853538564,5.95190854587532,8.0869239339819,2.28029277403588…
Up	ENSG00000169429	2.19346	0.0058	CXCL8;IL8	4q13.3	protein_coding	12.9893	9.71699	14.2223	12.1684	13.1074	12.3233	13.1973	10.5358	15.0659	14.5151	13.0528	10.6305	11.1859	11.6244	9.35429	10.6453	10.7174	13.8271	13.3854	5.95191	8.08692	2.28029	6.70392	9.94513	16.7662	11.7675	6.79589	9.34542	11.275	12.9795	Up,"ENSG00000169429",2.1934625466322,"5.80e-03","CXCL8	IL8","4q13.3","protein_coding",12.9892503883044,9.71698927762081,14.2223120638408,12.1683818128018,13.1074157757629,12.3233002892997,13.1973433194446,10.5358378035708,15.065862919841,14.5150962120887,13.0527968062538,10.6304809381124,11.1859445704994,11.6243835526287,9.35429036335541,10.645311618026,10.7174381407531,13.827081869066,13.3853538564,5.95190854587532,8.0869239339819,2.28029277403588,6…
Up	ENSG00000079385	2.18736	2.33e-06	CEACAM1;CEACAM1	19q13.2	protein_coding	10.6908	11.9136	10.9604	10.932	12.1886	10.4917	11.7695	9.70692	11.1456	11.3787	10.7512	9.91962	11.8116	10.1042	10.1926	12.3786	12.9744	9.63346	12.9312	7.49202	9.70017	9.68052	6.6933	8.46629	9.61997	9.42563	11.1533	8.56701	8.93069	7.33263	Up,"ENSG00000079385",2.18735782728993,"2.33e-06","CEACAM1	CEACAM1","19q13.2","protein_coding",10.690770012626,11.9135999319089,10.9603684489907,10.9320302942065,12.1886310482636,10.4916803178142,11.7694563956895,9.7069224198099,11.1455525746951,11.378655190354,10.7512173686465,9.91962239001558,11.8115734597694,10.1042067122298,10.1925812035482,12.3786493542341,12.9743654100469,9.6334648982241,12.9312333841828,7.49202423209526,9.70016890333278,9.68052219…
Up	ENSG00000128833	2.17649	1.93e-09	MYO5C;MYO5C	15q21.2	protein_coding	12.3922	11.2347	10.7647	11.7181	11.8264	11.7544	11.4832	11.6832	10.1608	12.3599	11.4756	11.4092	11.1199	11.6519	11.3994	11.8986	11.6713	9.09104	12.6645	9.12593	9.91388	11.1144	8.0159	9.74863	7.10416	9.11976	9.09787	9.47229	9.50046	7.82597	Up,"ENSG00000128833",2.17648766488898,"1.93e-09","MYO5C	MYO5C","15q21.2","protein_coding",12.3921657060486,11.2346993025483,10.7647292885928,11.7180884902518,11.8263556896463,11.7544027813288,11.4832175657356,11.6831800452928,10.1607772626821,12.3598880153933,11.4755712557932,11.4092287954473,11.1199495755366,11.6519104712478,11.3994394242341,11.8985880831829,11.6712720080111,9.09103711012753,12.6645185667,9.12592709178153,9.91387834893492,11.11441540…
Up	ENSG00000182782	2.17243	0.0432	HCAR2;HCAR2	12q24.31	protein_coding	9.76413	6.31335	9.80832	7.67304	8.64331	6.67402	5.23773	7.33634	9.88683	6.63208	8.8259	2	5.52026	8.12245	6.35604	2	5.21327	7.82805	5.8227	4.70059	5.4593	2	2	5.18102	10.8946	7.24759	2	6.0341	7.49043	5.72369	Up,"ENSG00000182782",2.17242866004763,"4.32e-02","HCAR2	HCAR2","12q24.31","protein_coding",9.7641252771388,6.31334609449841,9.80832245484709,7.67303852015259,8.64331229131874,6.67402449744642,5.23772825892555,7.33633939383435,9.88682848350047,6.63207579577331,8.82589883724514,2,5.52025791847287,8.12244726703619,6.35603503634515,2,5.2132682692276,7.82805317348738,5.82270044506043,4.70058781758218,5.4593037860729,2,2,5.18101753157475,10.8945763564383,7.…
Up	ENSG00000127863	2.15706	0.00071	TNFRSF19;TNFRSF19	13q12.12	protein_coding	15.299	7.76464	10.9653	11.9235	11.3928	12.2051	10.355	14.6997	10.7918	13.2169	11.869	9.18315	10.0209	12.7871	11.4915	12.4894	13.7372	10.8955	14.4493	12.2705	10.1507	10.601	11.1873	10.546	9.51973	11.3519	10.4724	9.95287	11.2124	7.48343	Up,"ENSG00000127863",2.15705894038316,"7.10e-04","TNFRSF19	TNFRSF19","13q12.12","protein_coding",15.2990248644936,7.76463613718341,10.965266935354,11.9235184099199,11.3927952440523,12.2051425520515,10.3550440611913,14.6997188381889,10.791831054814,13.2169028268677,11.8690424995768,9.18314915315048,10.0208606569053,12.787099261704,11.4915480519116,12.4894305433245,13.737246549624,10.8954707772207,14.4493022657502,12.2705009508386,10.1506609341728,10.60095…
Up	ENSG00000019582	2.1131	3.48e-05	CD74;CD74	5q33.1	protein_coding	13.2569	9.39947	12.2915	12.2515	13.1775	12.027	11.6502	8.93509	11.5392	13.2633	12.2188	10.1361	12.4607	11.9318	10.8917	14.1275	15.049	11.5517	12.5942	9.99706	10.6254	8.73478	11.3331	9.88757	11.267	10.7511	9.57396	10.292	10.3235	11.6472	Up,"ENSG00000019582",2.11310059930096,"3.48e-05","CD74	CD74","5q33.1","protein_coding",13.2568641004724,9.39946593635549,12.2914647857361,12.2515370671864,13.1775369036534,12.0269661095642,11.6502398797288,8.93508646934804,11.5391569487714,13.263274190669,12.2187570390241,10.1361182437198,12.4607498335671,11.9318252831292,10.8917100821331,14.1275442688201,15.0489975242825,11.5517425093136,12.594211383729,9.99705660301946,10.6254307499466,8.7347790551…
Up	ENSG00000185187	2.10427	2.47e-09	SIGIRR;SIGIRR	11p15.5	protein_coding	10.874	8.49235	11.2474	11.9552	11.3385	10.8328	11.5064	9.06781	10.3628	11.454	11.2505	11.6946	10.8263	10.9813	10.6026	10.4222	10.7685	11.173	12.1326	7.4158	9.45852	6.52904	9.40559	8.50952	9.08066	8.99907	8.89473	8.59638	10.135	9.21356	Up,"ENSG00000185187",2.10426926217134,"2.47e-09","SIGIRR	SIGIRR","11p15.5","protein_coding",10.8739777672473,8.49234926576688,11.2473708348288,11.9551713897442,11.3385119562735,10.8327636259176,11.5064040927942,9.06781126707638,10.3627866927025,11.4540139717115,11.2505437262321,11.6945838003873,10.8262829775052,10.9813071957458,10.6025653619334,10.4222490234883,10.7685164157446,11.1730029465922,12.1325548592283,7.41580151553356,9.4585182800503,6.529037…
Up	ENSG00000125730	2.08175	8.04e-05	C3;HEL-S-62p	19p13.3	protein_coding	11.4603	12.5565	15.8844	14.615	15.0251	15.8195	14.2877	10.8847	16.4354	16.0662	15.8638	14.8281	13.2793	14.5606	14.296	15.3605	14.6648	16.1407	14.2734	9.92155	13.0414	9.69254	11.5914	13.6265	13.8932	14.1483	12.2207	12.7217	13.8645	12.4466	Up,"ENSG00000125730",2.08175278236016,"8.04e-05","C3	HEL-S-62p","19p13.3","protein_coding",11.4602555234971,12.5565093500296,15.8844048847964,14.6149540025602,15.0251411688622,15.8194667332883,14.2877288412157,10.8846846367675,16.4353933190015,16.0661801603538,15.8638109781109,14.8280600083172,13.2793377007368,14.5605815859895,14.2960314786489,15.3604874480896,14.6647779744983,16.1406906872501,14.2734473689745,9.92154548538421,13.041376551618,9.692…
Up	ENSG00000125730	2.08175	8.04e-05	C3;C3	19p13.3	protein_coding	11.4603	12.5565	15.8844	14.615	15.0251	15.8195	14.2877	10.8847	16.4354	16.0662	15.8638	14.8281	13.2793	14.5606	14.296	15.3605	14.6648	16.1407	14.2734	9.92155	13.0414	9.69254	11.5914	13.6265	13.8932	14.1483	12.2207	12.7217	13.8645	12.4466	Up,"ENSG00000125730",2.08175278236016,"8.04e-05","C3	C3","19p13.3","protein_coding",11.4602555234971,12.5565093500296,15.8844048847964,14.6149540025602,15.0251411688622,15.8194667332883,14.2877288412157,10.8846846367675,16.4353933190015,16.0661801603538,15.8638109781109,14.8280600083172,13.2793377007368,14.5605815859895,14.2960314786489,15.3604874480896,14.6647779744983,16.1406906872501,14.2734473689745,9.92154548538421,13.041376551618,9.6925364181…
Up	ENSG00000188064	2.07365	0.00559	WNT7B;WNT7B	22q13.31	protein_coding	10.7027	6.4921	9.29562	8.62721	7.68113	7.94011	9.20824	7.2187	9.12071	8.26882	9.26747	6.89191	8.28532	9.26249	6.95376	2.30461	8.9934	7.9372	10.6057	5.04225	5.24637	4.93502	2	5.87512	5.90493	8.32345	7.02637	6.43179	8.76921	6.02852	Up,"ENSG00000188064",2.07364504720055,"5.59e-03","WNT7B	WNT7B","22q13.31","protein_coding",10.7026808508746,6.49209643910306,9.2956163301559,8.62720745904742,7.68112868565146,7.94011025206243,9.20824479734088,7.21870131357905,9.12071187982143,8.26881588908013,9.26746931961693,6.89190501729857,8.28532448331518,9.26249267043369,6.95376057459032,2.30460642740313,8.99340095194687,7.9372021147905,10.6056746378805,5.04224511056137,5.24636833588887,4.9350222…
Up	ENSG00000138413	2.06039	1.84e-05	IDH1;IDH1	2q34	protein_coding	16.7972	12.7328	13.0338	13.1719	14.054	12.0877	13.1736	12.7484	12.4667	12.9853	12.2827	13.7393	13.6516	13.9243	11.2775	13.9762	14.6275	11.8471	13.9981	11.4652	11.2567	10.9402	11.4713	11.6999	12.8691	11.9091	12.0983	12.5819	11.4935	11.824	Up,"ENSG00000138413",2.06038732590323,"1.84e-05","IDH1	IDH1","2q34","protein_coding",16.7972100177776,12.7328175105336,13.0337552291316,13.1718704632292,14.0539518339682,12.087670637109,13.173618350222,12.7484351298802,12.466702516613,12.9852772049932,12.2827245060974,13.7392881156607,13.6516226333708,13.9242814199152,11.2775208352349,13.9761663782853,14.6274811180133,11.8470808132167,13.9980824349049,11.4652040855956,11.2566691235567,10.940204464184…
Up	ENSG00000138413	2.06039	1.84e-05	IDH1;HEL-S-26	2q34	protein_coding	16.7972	12.7328	13.0338	13.1719	14.054	12.0877	13.1736	12.7484	12.4667	12.9853	12.2827	13.7393	13.6516	13.9243	11.2775	13.9762	14.6275	11.8471	13.9981	11.4652	11.2567	10.9402	11.4713	11.6999	12.8691	11.9091	12.0983	12.5819	11.4935	11.824	Up,"ENSG00000138413",2.06038732590323,"1.84e-05","IDH1	HEL-S-26","2q34","protein_coding",16.7972100177776,12.7328175105336,13.0337552291316,13.1718704632292,14.0539518339682,12.087670637109,13.173618350222,12.7484351298802,12.466702516613,12.9852772049932,12.2827245060974,13.7392881156607,13.6516226333708,13.9242814199152,11.2775208352349,13.9761663782853,14.6274811180133,11.8470808132167,13.9980824349049,11.4652040855956,11.2566691235567,10.94020446…
Up	ENSG00000104689	2.02324	4.46e-10	TNFRSF10A;TNFRSF10A	8p21.3	protein_coding	9.59834	12.0978	11.549	11.5156	10.6763	9.96412	11.0096	10.8572	11.3938	11.8593	11.51	11.3687	10.7553	10.5127	9.83446	12.04	11.6594	10.8244	11.4505	7.60789	10.3918	7.91648	9.77673	9.06041	9.46371	8.85151	9.24041	7.69806	9.68186	9.11995	Up,"ENSG00000104689",2.02324455315413,"4.46e-10","TNFRSF10A	TNFRSF10A","8p21.3","protein_coding",9.59833933524198,12.0978449917185,11.5490339335257,11.5156481178229,10.6762935032429,9.96411842982616,11.0095980563668,10.857211953054,11.3938283004977,11.85932646453,11.5099549558919,11.368700539408,10.7552876954853,10.5126627496167,9.83446253382033,12.0399544646497,11.6594293363473,10.824429675402,11.450451016209,7.6078910884886,10.3917720987349,7.9164824630…
Up	ENSG00000132465	1.98621	0.016	JCHAIN;JCHAIN	4q13.3	protein_coding	8.65155	12.7248	15.0726	12.445	12.9291	9.86314	12.916	12.3167	12.0488	13.6046	10.8703	14.7117	14.4999	11.5379	10.0177	14.1285	12.2773	16.3392	10.6702	8.63565	8.05862	6.6935	10.6504	11.0431	8.46553	11.5048	8.23397	8.80364	13.0329	14.2518	Up,"ENSG00000132465",1.9862085491129,"1.60e-02","JCHAIN	JCHAIN","4q13.3","protein_coding",8.65154615244762,12.7247917585471,15.0726411500533,12.4449522358373,12.9291076192632,9.86314441899288,12.9160095707306,12.3166973236771,12.0487982776861,13.6045804230472,10.8702616825322,14.7116901916384,14.4999420532606,11.5378554074741,10.0177373107552,14.1285292632387,12.2773159655347,16.3391563641916,10.6701903214931,8.63565273758755,8.05861907243054,6.693497…
Up	ENSG00000272398	1.97819	0.000907	CD24;CD24	6q21	protein_coding	16.8371	14.5591	14.7626	15.3506	14.9132	14.4458	14.759	15.2786	14.0489	15.022	14.2378	15.0049	15.017	15.7218	10.6094	16.0286	15.6397	12.2868	14.9875	9.7786	9.51764	13.2136	8.30485	12.4633	12.2844	14.177	15.0912	14.2873	10.3369	11.493	Up,"ENSG00000272398",1.97818981026295,"9.07e-04","CD24	CD24","6q21","protein_coding",16.8371271376155,14.5590544589167,14.7626216571311,15.3506178247478,14.9132206702713,14.445844072868,14.7590422372633,15.2786088333486,14.0488802276112,15.0220468432581,14.2378136653222,15.0049081928666,15.0169976722738,15.7217866600595,10.60943407381,16.0285980389855,15.6397346366636,12.2867577973832,14.9874695991619,9.77859724446211,9.51764094260425,13.213629990994…
Up	ENSG00000165238	1.96321	0.000367	WNK2;WNK2	9q22.31	protein_coding	12.7537	7.3008	11.0762	12.7961	13.3337	12.1157	13.2568	10.6975	11.4629	13.0707	12.2006	12.4553	11.3749	12.0215	12.149	12.5179	12.2709	9.06421	12.7731	7.90136	10.6548	9.32297	8.07032	8.54805	9.20737	9.38767	11.5555	12.3458	10.2671	7.1642	Up,"ENSG00000165238",1.96321262016295,"3.67e-04","WNK2	WNK2","9q22.31","protein_coding",12.753702304945,7.30079607825939,11.0761620539573,12.7960782262491,13.3336979422132,12.1157200374473,13.2567649902684,10.6974814928425,11.462911445137,13.0707301581892,12.2006442709864,12.4552889213435,11.3749448287463,12.0215221800506,12.1489699023639,12.5179291320867,12.2708889218832,9.06421399859424,12.7730660428535,7.90135657377343,10.6547659159237,9.322968749…
Up	ENSG00000135100	1.94677	0.0781	HNF1A;HNF1A	12q24.31	protein_coding	8.16585	2.17775	8.72187	10.1025	8.2123	8.44263	8.20428	2	8.04676	9.15116	9.0837	7.8728	7.52383	9.14649	6.46103	7.33123	7.86374	7.22017	10.6275	5.51378	6.44312	7.36108	2	2	2	8.85151	7.22504	2	7.39643	5.33669	Up,"ENSG00000135100",1.94676982830377,"7.81e-02","HNF1A	HNF1A","12q24.31","protein_coding",8.16585106877977,2.17775289015996,8.72186902346539,10.10245509671,8.21229799005488,8.44262600998224,8.2042831375423,2,8.04675652656051,9.15115868378694,9.08369758621009,7.87280415404055,7.52383079568411,9.14649013151341,6.46102852867737,7.33122640954863,7.86373786933935,7.22017486412505,10.6275020036035,5.5137834200602,6.44312219066732,7.36108493354974,2,2,2,8.8…
Up	ENSG00000163734	1.9396	0.0177	CXCL3;CXCL3	4q13.3	protein_coding	12.1664	7.66749	12.9331	10.8176	11.5186	10.9734	14.0304	6.95003	11.1575	14.8713	10.5353	9.94805	8.29055	11.4864	9.42867	9.9587	12.0553	11.4374	10.2752	6.30874	9.62908	6.60728	6.33142	8.36792	10.978	9.819	7.0356	8.64403	9.46873	12.8106	Up,"ENSG00000163734",1.93960223862237,"1.77e-02","CXCL3	CXCL3","4q13.3","protein_coding",12.1663727545345,7.66749102925232,12.9330547890923,10.8176076758592,11.5185616195882,10.9733900308931,14.0303577494842,6.95003347035602,11.1575103660056,14.8712603691109,10.535327586757,9.94804911652573,8.29055102649653,11.4863603076291,9.42866785524344,9.95870388288784,12.0553398995434,11.437363763996,10.2752215626413,6.30874473411409,9.62907922928461,6.607277226…
Up	ENSG00000156234	1.89955	0.0111	CXCL13;CXCL13	4q21.1	protein_coding	5.91488	10.1145	9.19911	6.80833	7.43846	6.65904	7.71843	9.58904	8.62658	8.00875	8.74371	10.7716	8.28532	6.69458	5.60057	5.44274	6.69061	12.1278	7.63753	5.68592	6.27054	7.17666	8.5543	5.76049	6.01298	8.51168	5.1952	6.09023	8.39279	7.65852	Up,"ENSG00000156234",1.89955134088425,"1.11e-02","CXCL13	CXCL13","4q21.1","protein_coding",5.91487717186255,10.114472196059,9.19911462810899,6.80833407910745,7.43846368711675,6.65904178990587,7.71843257287212,9.5890397919976,8.62657855784216,8.00875276698508,8.74371476723511,10.7716352008009,8.28532448331518,6.69458168162775,5.60057261302745,5.44273514416797,6.6906113122202,12.1278120888614,7.63752844598913,5.68592456612532,6.27053664418885,7.176656886…
Up	ENSG00000111679	1.85054	2.16e-11	PTPN6;PTPN6	12p13.31	protein_coding	11.7128	11.4623	11.8837	11.36	10.7143	11.2476	11.4046	11.5119	11.7767	11.2921	11.0215	11.9194	11.6219	11.6976	10.5701	11.3579	11.4044	13.2423	12.2402	9.06796	9.80247	9.2209	10.5309	9.09394	10.0649	10.0793	9.19993	8.69621	10.6883	10.1681	Up,"ENSG00000111679",1.85054187499012,"2.16e-11","PTPN6	PTPN6","12p13.31","protein_coding",11.712775937435,11.4622577229966,11.8836652739868,11.3600213807938,10.7143061810723,11.2476359782467,11.4046186192865,11.5118965529698,11.776698577158,11.2920778081199,11.0215043892523,11.9193946100186,11.6219462500236,11.6976206630428,10.5700717544187,11.357931489143,11.4044381840285,13.2423178901697,12.2401958242353,9.06796186501674,9.80246782242078,9.22090013…
Up	ENSG00000110777	1.7816	0.00676	POU2AF1;POU2AF1	11q23.1	protein_coding	7.86033	10.2939	11.2531	7.93652	9.51339	8.3477	11.3325	8.6512	8.62658	8.52166	8.83651	11.124	9.353	9.23555	7.4788	8.33016	8.41538	14.6779	10.1919	6.08091	4.96195	8.79731	8.37968	7.36972	6.62572	8.42866	2	6.54323	9.19548	11.0531	Up,"ENSG00000110777",1.78160442126368,"6.76e-03","POU2AF1	POU2AF1","11q23.1","protein_coding",7.8603254881556,10.2939497839394,11.2531046241776,7.93652228260593,9.51338581422226,8.34770484751424,11.3325396360218,8.6512028482077,8.62657855784216,8.52165929486559,8.83651131640257,11.1239567212767,9.35300367951765,9.23555480520787,7.47879839589208,8.33015679558496,8.41538431554277,14.6779403345743,10.1918710993422,6.08091209583118,4.96195494638849,8.797309…
Up	ENSG00000125398	1.74437	6.16e-05	SOX9;SOX9	17q24.3	protein_coding	13.0817	8.47969	13.9107	12.1402	13.6252	11.3734	12.8206	12.6645	12.3168	11.8018	13.0193	11.8375	10.9943	11.8184	10.7855	13.8674	13.989	10.9014	13.7435	11.0105	11.8342	10.6853	10.5922	10.721	10.8887	11.1889	10.1458	10.6819	11.2109	11.5582	Up,"ENSG00000125398",1.74437378000155,"6.16e-05","SOX9	SOX9","17q24.3","protein_coding",13.0817159282198,8.47968705175948,13.9107256242167,12.1401855727685,13.6251871078241,11.3734385229886,12.8205693023387,12.6645176532554,12.3168134773565,11.8017978981817,13.0192752832714,11.8374998081494,10.9942540458889,11.8184028303939,10.7855340109113,13.8673607719453,13.9890129584639,10.9013762657986,13.7435015557205,11.0105187484353,11.8341516893425,10.685292…
Up	ENSG00000139193	1.72006	0.0535	CD27;CD27	12p13.31	protein_coding	2	9.29252	10.4077	6.98506	9.51339	3.36875	8.31029	8.92829	9.75728	8.03607	8.86789	10.3517	9.34298	6.2513	7.14238	7.45236	7.16739	12.5185	8.26545	6.39068	5.35676	4.51544	8.7465	7.17759	6.4317	6.99694	6.54752	6.69575	8.29486	10.0081	Up,"ENSG00000139193",1.72006397630855,"5.35e-02","CD27	CD27","12p13.31","protein_coding",2,9.29251854649928,10.4076835891096,6.98505533135606,9.51338581422226,3.36875145091148,8.31029156711743,8.92828893899676,9.75727512788487,8.03607091791115,8.8678882492714,10.3516650356153,9.34297678827329,6.25129782135054,7.14238011819518,7.45236024101817,7.16738780423467,12.5184851232275,8.26545495589739,6.39067508102764,5.35676104239453,4.51543716582601,8.74649…
Up	ENSG00000140284	1.70539	0.0317	SLC27A2;SLC27A2	15q21.2	protein_coding	2	7.42927	9.78159	10.2412	7.37084	8.93455	8.31667	10.5336	8.10966	9.29001	9.71844	9.26964	7.95095	6.2639	6.73672	9.78967	9.90299	8.12772	10.3238	6.08091	5.70866	9.20421	5.50224	5.91854	2	8.24069	6.50827	8.30767	8.59677	5.67436	Up,"ENSG00000140284",1.70538905219743,"3.17e-02","SLC27A2	SLC27A2","15q21.2","protein_coding",2,7.42927268809207,9.78159439391311,10.241223225316,7.3708362556675,8.93454812154862,8.31666542745037,10.5336001594579,8.10965796964725,9.29001033783666,9.71844009118519,9.2696440365811,7.95095005493501,6.26389948439701,6.73671811911524,9.78967391003075,9.90298607490712,8.12772377377861,10.3237783616491,6.08091209583118,5.70866122582997,9.20421327759917,5.50223…
Up	ENSG00000016391	1.6951	0.000384	CHDH;CHDH	3p21.1	protein_coding	9.03326	8.37873	10.4612	11.0199	11.4936	11.2006	8.34188	8.72758	8.46277	11.0716	10.1704	10.0916	10.7981	10.9387	10.5689	12.1473	11.7627	10.1338	11.7048	9.21296	8.29188	9.88674	8.33251	8.8297	6.62572	9.05895	7.51634	10.1071	7.7988	10.1354	Up,"ENSG00000016391",1.6950994029096,"3.84e-04","CHDH	CHDH","3p21.1","protein_coding",9.03325516211259,8.37873150266282,10.4611740048017,11.0198902824034,11.4936079347897,11.2005554130974,8.34188294791484,8.72757990341661,8.46276716892165,11.0716413014601,10.170376843637,10.0916386979087,10.7981192201101,10.93871510787,10.5688976233877,12.1473239783007,11.7626684395719,10.1338267077149,11.7048060245241,9.21295818387368,8.29187888003132,9.88673914477…
Up	ENSG00000275385	1.67232	0.0449	CCL18;CCL18	17q12	protein_coding	10.0661	11.1433	12.5822	8.21703	9.12256	9.73862	10.3826	8.7889	11.0811	8.70871	8.45438	11.9327	14.1551	10.5007	6.84932	7.84937	8.00468	12.0483	6.7708	6.64554	6.93639	7.08848	6.79622	11.1236	10.2657	10.7263	7.1248	6.26297	9.27101	10.6817	Up,"ENSG00000275385",1.67231693760869,"4.49e-02","CCL18	CCL18","17q12","protein_coding",10.0661492416493,11.1433184902873,12.5821799887725,8.21702657673613,9.12255514456778,9.7386221863083,10.3826461391243,8.788902626466,11.081094530527,8.70870690454645,8.45438072664328,11.9327106922031,14.1551406168213,10.5007340243324,6.84931705116469,7.84936579435181,8.00467947904418,12.0483012504147,6.77079825511906,6.64554204916569,6.9363908056684,7.0884792499016…
Up	ENSG00000128342	1.66334	0.0172	LIF;LIF	22q12.2	protein_coding	11.9316	10.0323	12.3884	7.63114	9.06309	8.54397	12.7087	5.83084	10.9626	11.9596	12.7468	10.0765	9.17228	10.4214	7.51826	9.17157	7.58162	10.2938	9.57448	6.84764	8.0627	7.3152	8.23694	9.29058	11.1035	8.92906	7.86598	8.75237	9.38145	10.3548	Up,"ENSG00000128342",1.66334257487676,"1.72e-02","LIF	LIF","22q12.2","protein_coding",11.9315527702781,10.0323162181111,12.3884324881227,7.6311390317001,9.06309328306732,8.5439711692301,12.7087045868575,5.83083574280468,10.9625662420571,11.9596292977312,12.7467714566833,10.0765021298828,9.17227576822631,10.4213994427289,7.51826340740759,9.17157442789203,7.58161602634172,10.293750617485,9.57448238673841,6.84763845520556,8.06269678270408,7.31519948138…
Up	ENSG00000183762	1.65641	0.00161	KREMEN1;KREMEN1	22q12.1	protein_coding	10.8533	10.672	10.5681	11.1321	10.8694	11.0515	10.5229	15.0517	11.247	11.2485	11.1225	10.237	9.90977	11.6173	11.8935	12.3183	14.1759	10.7185	14.2889	9.31878	11.1681	10.1749	9.38922	11.2759	9.67857	10.4039	10.6676	8.95491	11.0297	8.54131	Up,"ENSG00000183762",1.65640932926365,"1.61e-03","KREMEN1	KREMEN1","22q12.1","protein_coding",10.8533485793273,10.6719569005102,10.5680798851762,11.1321058127274,10.8693731037213,11.051480530502,10.5229298419901,15.0516752212239,11.2469684776736,11.2484635529147,11.1225206694688,10.236958663952,9.90977055708668,11.6173422463469,11.8934771851787,12.3183034500171,14.1759021025398,10.718510347021,14.2889387431097,9.31877619779476,11.1681296472965,10.174899…
Up	ENSG00000030419	1.64121	3.15e-05	IKZF2;IKZF2	2q34	protein_coding	11.9505	9.03854	9.55155	10.8636	10.2597	9.88423	10.3643	8.09986	10.1383	10.1893	10.829	9.73025	10.5839	11.2851	10.0817	11.8358	11.5974	10.2731	9.54529	8.25855	9.46161	8.61364	9.34576	8.56522	9.51973	9.1781	7.17579	7.56574	9.01746	9.87794	Up,"ENSG00000030419",1.64120833297368,"3.15e-05","IKZF2	IKZF2","2q34","protein_coding",11.9505459642105,9.03853605305027,9.55154655744722,10.8635668206274,10.2597072020163,9.88423465617011,10.3643035547827,8.09985550515073,10.1383257748009,10.1893010008499,10.8290067505464,9.73024825928514,10.5838891130202,11.2850953190176,10.0817004405079,11.8357694777897,11.5974287607261,10.2730772752728,9.54529394045904,8.25855280643724,9.46160987930973,8.613641756…
Up	ENSG00000234154	1.63801	0.000403	HLA-DMB;HLA-DMB	CHR_HSCHR6_MHC_COX_CTG1	protein_coding	13.296	10.3185	13.6783	11.6871	13.6437	12.6095	11.8726	10.8518	11.7339	12.0783	12.8011	12.7042	12.4892	11.8176	11.5088	13.4092	15.3114	13.2387	11.1831	9.64099	11.7667	10.4918	11.9659	11.1061	11.3501	10.7628	10.9596	10.4078	11.884	12.1284	Up,"ENSG00000234154",1.63800944636202,"4.03e-04","HLA-DMB	HLA-DMB","CHR_HSCHR6_MHC_COX_CTG1","protein_coding",13.2960459543796,10.3184521938203,13.6783095310418,11.6871124274635,13.6436612653767,12.6095205802146,11.8725560600026,10.8518336965344,11.733914600619,12.0782610926277,12.8011165124759,12.7041672737343,12.489156853416,11.817601701829,11.508794807067,13.4092420735236,15.3114295738816,13.2386573167579,11.1830991856793,9.64098988351533,11.76670094…
Up	ENSG00000137699	1.63751	0.00546	TRIM29;TRIM29	11q23.3	protein_coding	10.6186	5.63314	6.54019	9.96796	10.552	9.87129	9.57284	11.0882	12.3893	9.95057	10.6245	10.5843	7.90398	12.2611	8.73377	10.8085	10.0365	9.79445	10.5015	6.80345	9.95724	9.18733	8.04963	9.88347	7.89813	9.3794	9.42911	6.09023	9.16096	7.37183	Up,"ENSG00000137699",1.63751323691116,"5.46e-03","TRIM29	TRIM29","11q23.3","protein_coding",10.6185607473527,5.63314069414904,6.54018984445071,9.9679649158718,10.5520376420004,9.87129257588789,9.57283531701012,11.0882091348222,12.3892737966933,9.95057237297917,10.6245244646539,10.5843059874078,7.90398157473068,12.2611386889682,8.73377471592562,10.8085150260183,10.0365356835344,9.79444516636724,10.5014586378059,6.80345018425004,9.95723581462168,9.187331…
Up	ENSG00000131203	1.63704	0.0271	IDO1;IDO1	8p11.21	protein_coding	11.7783	13.1136	10.6425	10.3453	9.77989	10.5179	12.6354	9.66256	12.5586	8.79119	10.854	10.6791	12.666	8.52446	9.13699	13.1973	12.995	12.2993	7.98539	7.32494	9.48611	9.4219	10.2463	8.19332	9.77635	8.98097	2.27406	12.4722	9.74468	10.1524	Up,"ENSG00000131203",1.63704097127812,"2.71e-02","IDO1	IDO1","8p11.21","protein_coding",11.7783387652893,13.1135857856117,10.6424883526033,10.3453081940417,9.77989137605271,10.5178682128735,12.6353869119266,9.66255790332424,12.5586214027575,8.79118877260724,10.8540315812821,10.6790831340853,12.6659625096698,8.52446463496733,9.13699307841339,13.1972506441189,12.9949842210567,12.2992721240571,7.98538817474508,7.32494337127548,9.48610702736859,9.4219036…
Up	ENSG00000100453	1.63249	0.022	GZMB;GZMB	14q12	protein_coding	2	10.3238	10.5299	10.0498	9.12598	5.56237	11.4328	10.0825	9.79604	8.21405	9.88489	9.79143	10.9967	7.68531	8.87727	9.49479	9.68988	10.6993	6.16731	6.12945	7.60677	7.27581	7.95492	8.69885	8.30475	6.44146	7.31877	5.7151	9.44022	9.75729	Up,"ENSG00000100453",1.63248898153845,"2.20e-02","GZMB	GZMB","14q12","protein_coding",2,10.3237755215677,10.529857642251,10.0497561629045,9.12597773682659,5.56236984013738,11.4327646596692,10.0824626994085,9.79603903931504,8.21405431399642,9.88489035469916,9.79142769476568,10.9966544938765,7.68531214188204,8.87727252209663,9.49479402608807,9.68988072880759,10.6992687870211,6.16730702412517,6.12944804106847,7.6067737425261,7.27581427720724,7.954916970…
Up	ENSG00000091409	1.63171	4.06e-07	ITGA6;ITGA6	2q31.1	protein_coding	13.3091	11.105	13.0361	13.4705	13.918	13.36	12.5248	12.4738	13.4479	13.9017	13.7255	12.8058	13.1668	13.0881	13.4791	14.3379	14.603	13.0292	13.8932	10.8185	12.6104	13.0955	10.9248	11.5719	12.3754	11.3498	11.8304	10.6197	11.4376	11.3174	Up,"ENSG00000091409",1.63171129515552,"4.06e-07","ITGA6	ITGA6","2q31.1","protein_coding",13.3090900521083,11.1050127409986,13.0360850743291,13.4704712471356,13.9180423009623,13.359984104084,12.5248105244139,12.4737512877995,13.4478996528098,13.9016638344973,13.7255379480332,12.8058028195013,13.166781251221,13.0881426432706,13.4791478786931,14.3379083800299,14.6029585150485,13.0292451748385,13.8932298161781,10.818504529191,12.610379451567,13.0954543520…
Up	ENSG00000165025	1.597	0.00208	SYK;SYK	9q22.2	protein_coding	9.14805	8.27018	9.24587	10.1551	9.04874	9.31512	9.63025	11.2235	9.77096	10.0983	9.11018	10.2169	8.70489	10.5401	9.31561	10.862	10.1715	10.843	11.7129	2	9.63457	8.26111	8.69148	8.12546	8.38067	9.02756	7.1248	8.96245	8.91194	8.48163	Up,"ENSG00000165025",1.59700197853434,"2.08e-03","SYK	SYK","9q22.2","protein_coding",9.14804621212484,8.27017624248712,9.24587356870848,10.1551457269818,9.0487387525485,9.31512215898737,9.63025362875727,11.2234601503221,9.77096128905466,10.0982770687876,9.11017888827904,10.2169218781872,8.70489362455849,10.5401187651186,9.31561243915908,10.861974808961,10.1714708204214,10.8429590103154,11.7128500352198,2,9.63456841818368,8.26111297798545,8.691478740…
Up	ENSG00000120875	1.57364	0.00592	DUSP4;DUSP4	8p12	protein_coding	9.73349	8.43228	11.8508	7.21518	11.0396	10.0868	11.5591	12.6924	11.0169	9.94217	12.3451	12.094	8.88499	11.8187	10.0568	12.1906	11.9253	11.2844	10.4305	7.76975	10.507	8.28114	8.75163	8.29566	7.77053	10.1984	8.54642	8.41413	9.85482	11.8208	Up,"ENSG00000120875",1.57363919915682,"5.92e-03","DUSP4	DUSP4","8p12","protein_coding",9.7334897138901,8.43228429302637,11.8507659915367,7.21517589459492,11.0396359766792,10.0867523112422,11.5590993674459,12.6923674422522,11.0169069171647,9.94217324879327,12.3451374625969,12.0940406307629,8.8849901969539,11.81866977442,10.0567895302125,12.1906279295303,11.9253073099642,11.2843657003417,10.4305083612811,7.76974870446662,10.5069812148978,8.281141646786,…
Up	ENSG00000104290	1.56624	0.00122	FZD3;FZD3	8p21.1	protein_coding	11.7696	9.69616	9.90181	11.3325	10.8755	10.8674	11.4589	11.1184	9.1893	11.8647	10.5451	9.71679	10.0989	12.5132	9.87303	11.3815	11.1557	8.73443	11.693	7.64175	10.4119	9.10433	6.35858	8.07358	10.0649	8.85549	10.7831	7.00893	9.90119	9.93009	Up,"ENSG00000104290",1.56624479208266,"1.22e-03","FZD3	FZD3","8p21.1","protein_coding",11.7695576019452,9.69616069870253,9.90180842446797,11.3325057862845,10.8754861352671,10.8673940945718,11.458932154272,11.1183846113834,9.18929758454577,11.8647329501963,10.5450658277221,9.71679389576935,10.098901843541,12.5131649572137,9.87302748239162,11.3815133880163,11.1556556977231,8.73443087008571,11.6930249946108,7.64174796911975,10.4118903216816,9.1043273929…
Up	ENSG00000198589	1.52025	1.54e-15	LRBA;LRBA	4q31.3	protein_coding	13.8136	13.7619	13.1536	13.8787	13.6984	13.4492	13.2336	14.2418	12.5504	13.7187	13.0326	13.2257	13.654	13.4542	13.1127	14.1952	14.0008	12.4778	14.2172	12.3239	12.1478	12.3598	11.6869	11.9512	12.1469	12.1052	11.8301	12.1162	12.1186	11.9904	Up,"ENSG00000198589",1.52025308760224,"1.54e-15","LRBA	LRBA","4q31.3","protein_coding",13.813643204915,13.7618894280168,13.1535546287987,13.8787293414082,13.6984239567764,13.4492358809753,13.2335839573068,14.2417944529568,12.5504256858983,13.7186542071861,13.0326044538148,13.2256612309461,13.6540324033441,13.4541659107729,13.112721498758,14.195208719177,14.000793209719,12.4778477153545,14.2172363895844,12.3239407738762,12.1478083680214,12.35977608338…
Up	ENSG00000172116	1.51499	0.0884	CD8B;CD8B	2p11.2	protein_coding	8.15433	7.70786	6.87368	7.4502	5.49317	7.67558	8.24495	11.2557	7.69952	6.08757	8.72955	7.53402	8.62025	7.08383	4.3275	7.66113	8.81936	8.57044	9.26801	5.6531	5.74971	2	8.853	4.45498	2	7.99596	5.94816	5.10148	8.55144	6.59038	Up,"ENSG00000172116",1.514991003767,"8.84e-02","CD8B	CD8B","2p11.2","protein_coding",8.15433262109696,7.70786144060719,6.87368201940879,7.45019660219176,5.49317413725294,7.67557721573334,8.24495454363391,11.2557200140616,7.69952452984676,6.08756673513568,8.72955046301452,7.53401722101823,8.62024970957183,7.08382571637825,4.3275045512059,7.66112904462986,8.8193551097265,8.57044068677859,9.26800836484787,5.65310040617327,5.74970764846313,2,8.85300368…
Up	ENSG00000099953	1.49641	0.0225	MMP11;MMP11	22q11.23	protein_coding	14.0608	11.4878	14.9345	14.13	13.6872	15.327	14.3621	11.4186	13.7207	13.6603	15.1468	12.8455	13.2683	14.3908	8.74629	12.4091	12.5623	14.1819	13.6384	11.5384	8.97606	11.8061	11.5044	11.2888	9.13348	12.1666	15.1597	11.7066	10.4556	9.91557	Up,"ENSG00000099953",1.49641338468126,"2.25e-02","MMP11	MMP11","22q11.23","protein_coding",14.0607725615426,11.4877757525094,14.934509798082,14.1299717808599,13.6871731526112,15.3269507900841,14.3621204834611,11.4185778746652,13.7207294138874,13.66032342658,15.1468191815303,12.8454954404817,13.2682869771258,14.3908111184301,8.74629332268799,12.4091490239161,12.5622559605177,14.1819471417876,13.6383886343099,11.5383637216387,8.97605983439971,11.8060988…
Up	ENSG00000103056	1.48691	0.0423	SMPD3;SMPD3	16q22.1	protein_coding	9.22531	6.50048	8.32886	10.8703	10.0103	8.91261	7.40812	9.50702	7.81727	8.8565	10.7322	8.65318	10.2216	8.66649	4.49511	10.5848	9.09392	8.32641	10.2613	8.91369	8.69006	8.1993	5.99303	7.58038	6.14551	8.87913	2	6.46046	9.40712	4.71161	Up,"ENSG00000103056",1.48691037684117,"4.23e-02","SMPD3	SMPD3","16q22.1","protein_coding",9.22530940346382,6.50047805721824,8.32886064027971,10.8703361358641,10.0103246141979,8.91260754907663,7.40812157441304,9.50701831924283,7.8172684192198,8.85649505718464,10.7321625336597,8.65318130311985,10.2216330170799,8.66648726702073,4.49511377373495,10.5847671904401,9.09391644089732,8.32641315448568,10.2613275823175,8.91369290728532,8.69005643198215,8.1993025…
Up	ENSG00000026751	1.46883	0.0978	SLAMF7;SLAMF7	1q23.3	protein_coding	8.1466	9.01093	11.0241	6.56301	8.97474	8.14218	11.2	9.99083	9.51855	7.44857	9.59105	12.0816	9.73102	6.82786	8.1967	8.70972	8.98819	12.6337	6.74821	5.09208	6.99731	2	9.47394	8.23684	5.70466	8.76532	5.64459	8.09551	9.38825	10.9113	Up,"ENSG00000026751",1.46882690666388,"9.78e-02","SLAMF7	SLAMF7","1q23.3","protein_coding",8.1466022460358,9.01093429212319,11.0241289987139,6.56300854128447,8.9747422241655,8.14218200539307,11.2000474502958,9.990829917174,9.51854913273709,7.44856835996888,9.59105312745839,12.0815561370486,9.73101599794346,6.82786034885717,8.1966965535786,8.7097181199249,8.98818654972896,12.6336966515159,6.74820536817946,5.09207698789805,6.99730958914694,2,9.4739442323…
Up	ENSG00000019169	1.45694	0.0208	MARCO;MARCO	2q14.2	protein_coding	7.42187	8.13943	11.4705	7.97052	5.92904	8.95309	7.38405	8.63041	8.28341	8.84109	8.567	12.4255	10.3561	7.91439	8.22082	5.16877	5.31673	8.60807	9.4151	7.47334	6.89125	6.35855	7.26674	8.25813	6.14551	8.50156	7.20063	5.36685	7.74472	12.8543	Up,"ENSG00000019169",1.45694296787572,"2.08e-02","MARCO	MARCO","2q14.2","protein_coding",7.42186878889748,8.13942801398331,11.4704909281409,7.97052185621667,5.92903702595024,8.9530923509422,7.38404518828798,8.63041299862286,8.28341152139528,8.84108903582899,8.56699957961649,12.4255020345664,10.3560821393812,7.91439078999274,8.22081898744643,5.16876658349489,5.3167298070759,8.60806922093667,9.41509661760266,7.47334276034031,6.89124662250305,6.358548137…
Up	ENSG00000150782	1.45154	0.00038	IL18;IL18	11q23.1	protein_coding	10.0497	10.6977	11.256	10.8315	10.6716	10.6592	9.95431	9.78613	11.6251	10.3476	10.7428	12.4077	10.5494	10.119	8.22082	10.7083	11.4369	12.1863	11.9516	8.02196	10.4729	9.11106	10.4013	9.0236	9.34812	9.75868	7.73611	8.85314	10.5146	9.37856	Up,"ENSG00000150782",1.4515386628011,"3.80e-04","IL18	IL18","11q23.1","protein_coding",10.0496641152403,10.6976984355756,11.2559629958789,10.8315497988349,10.6716170969512,10.6591612122108,9.95430593351967,9.78612881040025,11.6250935320874,10.3475894596579,10.7427796083654,12.407702362782,10.5494230351266,10.1190217228789,8.22081898744643,10.7082905082574,11.4368558480406,12.1863375192538,11.9515724088781,8.02195593905637,10.4729145364409,9.11105677…
Up	ENSG00000081059	1.44807	0.0186	TCF7;TCF7	5q31.1	protein_coding	9.74889	9.62224	10.8647	10.3076	10.8057	10.2049	10.0889	11.6837	11.8393	10.1492	11.0807	10.3204	10.5472	9.91043	10.9941	11.942	14.2836	11.8117	13.2055	11.8155	8.35642	8.4986	10.7344	11.1224	6.55599	9.62523	8.91237	10.8431	10.4029	8.47444	Up,"ENSG00000081059",1.44807284027386,"1.86e-02","TCF7	TCF7","5q31.1","protein_coding",9.74888881208481,9.62223820367553,10.864739499183,10.3075665954575,10.8057077732837,10.2049409590064,10.0888620958222,11.6836846646186,11.8392818593587,10.1492056998333,11.0807287973428,10.3203766695305,10.5472413191523,9.9104331082166,10.9941081839102,11.9419885342671,14.2836445299244,11.8116818151987,13.2055396251642,11.8155159886804,8.3564168825487,8.49860235988…
Up	ENSG00000243364	1.43387	0.000558	EFNA4;EFNA4	1q21.3	protein_coding	12.4307	9.79827	10.9812	11.1946	11.3539	10.0106	10.8474	10.6662	9.98068	10.5617	10.7995	10.3661	10.4254	12.4251	10.0501	12.5506	12.4298	10.0452	13.0419	10.508	9.69098	10.554	9.2181	9.81619	9.51973	10.8178	10.559	9.09867	9.4178	9.4645	Up,"ENSG00000243364",1.43386929980757,"5.58e-04","EFNA4	EFNA4","1q21.3","protein_coding",12.4306707450878,9.7982708283773,10.9812458518038,11.1945723337015,11.3539182897644,10.0105985377168,10.8473788401642,10.6661607487067,9.98067907809301,10.5616673159972,10.79947771468,10.3661010947581,10.4254305254018,12.4250936328771,10.0500733291723,12.5506319811514,12.4298172777357,10.0451615454571,13.0418965207268,10.5079691843688,9.69097806360486,10.553987915…
Up	ENSG00000114631	1.4309	0.0781	PODXL2;PODXL2	3q21.3	protein_coding	12.4753	11.3537	11.3289	11.7181	12.0505	9.80648	10.6832	11.5654	9.82444	10.8637	11.2113	10.5843	11.4358	12.7152	8.60222	12.7408	12.8138	9.65958	12.3877	8.84632	11.6129	7.4487	2	9.29265	6.29569	9.54375	12.7784	5.8073	9.36638	6.97347	Up,"ENSG00000114631",1.43090371602971,"7.81e-02","PODXL2	PODXL2","3q21.3","protein_coding",12.4753285471464,11.3536835385537,11.3289028749353,11.7180884902518,12.0504735993607,9.80648189192771,10.6831992501789,11.5654499485448,9.82444340352689,10.8637405111219,11.2113291112077,10.5843059874078,11.4357677813481,12.7152221715152,8.60222454170752,12.7408087325367,12.8137911932839,9.65958378859058,12.3877213733862,8.84632367603856,11.6128671120186,7.448696…
Up	ENSG00000114268	1.40001	0.00248	PFKFB4;PFKFB4	3p21.31	protein_coding	10.7983	10.5292	8.1827	7.31117	8.38221	8.54397	10.7728	10.157	8.9036	8.31415	10.2987	8.94236	8.43914	10.7109	8.52683	10.8503	8.36799	8.13347	10.3465	8.00254	7.04755	8.86257	8.36301	8.49525	8.53363	9.19704	6.79589	8.38451	8.35719	8.05038	Up,"ENSG00000114268",1.40000658204864,"2.48e-03","PFKFB4	PFKFB4","3p21.31","protein_coding",10.7982900041935,10.5292321088454,8.18270093983041,7.31117271261538,8.38220771263983,8.5439711692301,10.7728479081752,10.1570389554831,8.90360051574077,8.31415476232655,10.2987209760034,8.94236479688494,8.43914194202116,10.7109079487903,8.52683007859698,10.8502648774943,8.36799451673094,8.13346965576222,10.3465176131243,8.00254319932994,7.04755346133479,8.862568…
Up	ENSG00000163739	1.376	0.0781	CXCL1;CXCL1	4q13.3	protein_coding	13.574	9.19261	12.4601	13.9342	12.6991	12.3611	13.2505	9.09234	14.404	14.4068	14.2515	10.9426	10.8424	13.3087	10.0534	12.6083	12.1146	11.9865	10.4793	8.43304	10.4737	5.32287	9.89741	9.66027	13.3786	9.7902	7.85037	9.88574	11.7327	13.7607	Up,"ENSG00000163739",1.37600168889995,"7.81e-02","CXCL1	CXCL1","4q13.3","protein_coding",13.5739762998357,9.19260588210694,12.4600849246315,13.9341624890611,12.6991452448934,12.3611116037481,13.2505364857303,9.09234347155162,14.4039993842008,14.4068264115543,14.2515087967914,10.9425586485126,10.8423873213275,13.3086676478992,10.0534353379435,12.608256551211,12.1145657505809,11.9865466419087,10.4793376991879,8.43304452035425,10.4736803792475,5.32287060…
Up	ENSG00000114251	1.37154	0.0058	WNT5A;WNT5A	3p14.3	protein_coding	13.1073	6.79434	11.3169	13.0099	13.5573	13.8119	12.6402	14.8487	12.0052	13.502	13.1299	9.97341	13.1128	13.4152	12.9137	13.6359	13.9809	11.5252	13.8707	11.103	12.4886	11.4038	10.7403	12.4253	12.0899	11.9338	11.7625	11.6369	10.7832	12.5991	Up,"ENSG00000114251",1.37153878824901,"5.80e-03","WNT5A	WNT5A","3p14.3","protein_coding",13.107330462735,6.79434430722385,11.3169082061932,13.0099072012623,13.5572522376161,13.8119029810961,12.6401594735376,14.8486783612933,12.0052114013425,13.5019858011105,13.1299100368393,9.9734143637192,13.1128494322838,13.4152435308836,12.913680772867,13.6358813570541,13.980914274347,11.5252164943243,13.8706919535783,11.1030482848047,12.4885522783162,11.4037532123…
Up	ENSG00000117394	1.37008	0.0133	SLC2A1;SLC2A1	1p34.2	protein_coding	15.1306	13.9875	14.8427	12.9705	12.6267	13.594	14.6116	13.6459	14.307	14.2473	14.4059	12.6013	12.9873	14.091	10.7703	14.467	12.4394	12.7565	13.3068	11.9592	10.3942	11.8352	11.0262	11.2955	15.1822	11.854	12.1239	10.1451	10.5719	11.3294	Up,"ENSG00000117394",1.37008022287711,"1.33e-02","SLC2A1	SLC2A1","1p34.2","protein_coding",15.1306084728282,13.9874871914786,14.8426639880742,12.970547271583,12.6267011625097,13.5939978048,14.6116458373748,13.6459314340063,14.3070179967404,14.2472999749389,14.4058904322598,12.6013482454229,12.9873107156732,14.0909640900777,10.7702912811474,14.4670364808866,12.4394011761893,12.7565309842333,13.306847425444,11.9592235130571,10.3942011507555,11.8351784533…
Up	ENSG00000110448	1.35895	0.0559	CD5;CD5	11q12.2	protein_coding	6.91256	6.78065	8.49292	6.51774	8.17313	6.41335	6.77365	8.28151	7.77908	7.20556	8.35454	8.67189	8.18224	6.45186	8.944	8.87197	8.89095	9.27644	9.6465	7.45442	3.43186	6.64486	7.98137	5.06988	2	7.86789	3.81167	4.52769	8.10319	7.75657	Up,"ENSG00000110448",1.35895279088899,"5.59e-02","CD5	CD5","11q12.2","protein_coding",6.91255928210503,6.78064512439917,8.49291848476371,6.51773586126886,8.17313117742028,6.41334777776771,6.77364625196114,8.28151127964495,7.77907830731748,7.20555605326853,8.35454370493812,8.67189493674685,8.18224365772439,6.45185507839284,8.94400132098794,8.87197098979094,8.89095325760918,9.27643567226956,9.6464978755349,7.45441620497108,3.43186238395395,6.644861514…
Up	ENSG00000133710	1.34732	0.022	SPINK5;SPINK5	5q32	protein_coding	7.84608	6.83468	8.06246	10.1699	8.8561	8.90945	8.02128	11.6266	10.2147	8.52488	10.6793	6.93386	8.30612	8.9789	9.08537	13.6384	12.1424	9.41026	9.8054	8.34844	9.24725	8.27316	6.85463	8.00977	9.44454	8.82741	8.75919	7.80256	8.73548	7.01369	Up,"ENSG00000133710",1.34731573234026,"2.20e-02","SPINK5	SPINK5","5q32","protein_coding",7.84607674173591,6.83467824365374,8.06246177295487,10.1698533725106,8.85610467574457,8.90944576436972,8.02127593975198,11.6265657701952,10.2147082023186,8.52487690699618,10.6793471128232,6.93385713221912,8.30611800021068,8.97889941455184,9.08537453999024,13.6384368254541,12.1424112901775,9.41025573959758,9.80540002932906,8.348435119569,9.24725047254732,8.2731635146…
Up	ENSG00000187764	1.34505	1.78e-08	SEMA4D;SEMA4D	9q22.2	protein_coding	12.7425	12.0631	12.4655	11.7367	12.0715	12.282	12.0321	12.8499	12.2024	12.2982	11.3809	12.543	11.506	11.9827	11.1125	12.4258	12.457	13.247	12.317	10.2263	11.0849	11.9659	11.1402	10.2735	10.7628	10.3625	10.3621	11.1563	10.7392	11.197	Up,"ENSG00000187764",1.34504642595586,"1.78e-08","SEMA4D	SEMA4D","9q22.2","protein_coding",12.7425275440482,12.0630780012845,12.4655280066844,11.7367303173152,12.0714828686452,12.2820284857077,12.0321184468481,12.8499395781885,12.2024298020148,12.2982316302409,11.3808703825567,12.5430354817879,11.5059736574651,11.9827407857575,11.1124602248772,12.4257639647912,12.4569652748372,13.2469634088299,12.3170432696705,10.2263330840927,11.0848685368895,11.96590…
Up	ENSG00000103811	1.33605	0.000145	CTSH;CTSH	15q25.1	protein_coding	14.778	12.4281	13.044	12.2023	13.7877	12.4451	12.4273	11.6495	12.6758	13.6988	13.7993	13.6643	13.8415	13.744	12.9966	14.5045	15.2137	13.7888	14.5205	12.0204	12.0157	12.6757	12.7035	11.8936	12.4759	12.9179	12.4791	12.6835	12.1481	11.7976	Up,"ENSG00000103811",1.3360538911013,"1.45e-04","CTSH	CTSH","15q25.1","protein_coding",14.7780346226521,12.4281166230219,13.0440446707641,12.2023106345136,13.7877026051633,12.4451192369946,12.427309560869,11.6494787615973,12.675758297134,13.6987593754187,13.7992718741836,13.6642684672049,13.8415275353722,13.7440397844884,12.9965766243158,14.5044647172063,15.2136597350452,13.7887951235685,14.5205023727053,12.0204237986605,12.0157478969151,12.67568021…
Up	ENSG00000095015	1.33391	4.32e-06	MAP3K1;MAP3K1	5q11.2	protein_coding	12.4271	9.54534	12.4531	12.6361	12.7591	12.9317	12.5818	12.0896	12.8958	13.529	12.1293	12.4142	11.747	12.8034	12.1919	13.3471	13.7313	12.6428	12.5751	10.9029	12.2412	11.2957	10.9305	11.5445	11.0421	10.9409	11.4597	11.1264	11.4267	11.3209	Up,"ENSG00000095015",1.33390671420098,"4.32e-06","MAP3K1	MAP3K1","5q11.2","protein_coding",12.4270855439553,9.54533548794879,12.453127531791,12.6361445865992,12.759060817687,12.9316536482387,12.5818195180431,12.0895513501575,12.895832841931,13.5289776517313,12.1293404243481,12.4142004083432,11.746978934707,12.8033765729037,12.1919319186395,13.3470673838846,13.7313094648246,12.6427899602574,12.5750833343476,10.9029464346241,12.2411681566572,11.295666279…
Up	ENSG00000149328	1.32702	0.0939	GLB1L2;LOC89944	11q25	protein_coding	11.4727	6.88035	9.08029	10.8059	9.77989	9.22134	6.6172	9.40544	6.15321	10.851	10.2755	9.97341	7.87644	10.1268	9.67773	11.5767	11.0063	6.45473	11.5387	9.7786	10.5285	7.94689	7.65969	7.33809	9.24479	9.62756	8.4111	4.77605	8.5707	2	Up,"ENSG00000149328",1.32702027172829,"9.39e-02","GLB1L2	LOC89944","11q25","protein_coding",11.4726750462613,6.88035212710466,9.0802932760218,10.805885424448,9.77989137605271,9.22134222151595,6.61720070365395,9.40544082893197,6.15320569830468,10.8509781541842,10.2755100922061,9.9734143637192,7.87643954181637,10.1268038036946,9.67772550956258,11.5766825369082,11.0063214605758,6.45473241224239,11.5386670632914,9.77859724446211,10.5285165875173,7.94689204…
Up	ENSG00000149328	1.32702	0.0939	GLB1L2;GLB1L2	11q25	protein_coding	11.4727	6.88035	9.08029	10.8059	9.77989	9.22134	6.6172	9.40544	6.15321	10.851	10.2755	9.97341	7.87644	10.1268	9.67773	11.5767	11.0063	6.45473	11.5387	9.7786	10.5285	7.94689	7.65969	7.33809	9.24479	9.62756	8.4111	4.77605	8.5707	2	Up,"ENSG00000149328",1.32702027172829,"9.39e-02","GLB1L2	GLB1L2","11q25","protein_coding",11.4726750462613,6.88035212710466,9.0802932760218,10.805885424448,9.77989137605271,9.22134222151595,6.61720070365395,9.40544082893197,6.15320569830468,10.8509781541842,10.2755100922061,9.9734143637192,7.87643954181637,10.1268038036946,9.67772550956258,11.5766825369082,11.0063214605758,6.45473241224239,11.5386670632914,9.77859724446211,10.5285165875173,7.9468920427…
Up	ENSG00000275214	1.32157	0.0451	IFI27;IFI27	CHR_HSCHR14_7_CTG1	protein_coding	13.3507	16.3999	12.1731	12.6575	13.6815	12.6905	14.7192	16.2568	14.3469	14.0266	12.5776	12.088	16.8254	11.6262	12.755	15.5448	12.0678	12.8753	13.9463	11.9244	12.2362	11.9983	14.737	13.6824	11.6692	12.0147	11.9775	12.9096	13.2784	14.8485	Up,"ENSG00000275214",1.32156742191526,"4.51e-02","IFI27	IFI27","CHR_HSCHR14_7_CTG1","protein_coding",13.3506868185281,16.3998810203377,12.1730622263443,12.657500038657,13.6815146764306,12.6904964802509,14.7191519280783,16.2568482794455,14.3468899964638,14.0265894685152,12.5775885426077,12.08795704865,16.8254032883331,11.6262147771826,12.754962440355,15.5447755942076,12.067751989115,12.8753056022528,13.9462983679897,11.9244013396572,12.2362122177488,11…
Up	ENSG00000126709	1.31549	0.0316	IFI6;IFI6	1p35.3	protein_coding	15.6276	15.997	12.8207	13.1636	14.0708	12.2857	13.0008	15.1612	12.3579	13.5962	12.3784	12.4114	15.9919	13.8555	11.8174	15.6909	12.8813	12.8533	15.4779	12.9652	13.1121	11.6271	12.976	12.7138	12.0687	11.3791	10.5324	15.276	12.3337	13.4001	Up,"ENSG00000126709",1.31549182243821,"3.16e-02","IFI6	IFI6","1p35.3","protein_coding",15.6276376236062,15.9970187510954,12.8207460701864,13.1636274358143,14.0708099550746,12.2856910863611,13.0008333117578,15.1612217233605,12.3578775469279,13.5961925680767,12.3784269105885,12.4114191147222,15.9919119513293,13.855500553415,11.8174075159612,15.6908571541729,12.8812708469616,12.8532779230953,15.4779394439228,12.9651997090189,13.1120653339727,11.62714599…
Up	ENSG00000168062	1.31312	0.0865	BATF2;BATF2	11q13.1	protein_coding	9.54788	10.5958	7.64067	7.41359	7.70878	5.42741	10.1455	7.8056	9.86147	6.99895	8.76331	9.3298	10.0764	7.04054	6.80213	7.28848	7.73268	8.91874	8.87837	7.0503	2	7.54461	8.51862	5.80744	4.85064	7.44002	5.05697	6.88746	8.1773	9.54388	Up,"ENSG00000168062",1.3131244291583,"8.65e-02","BATF2	BATF2","11q13.1","protein_coding",9.54787793222298,10.5957730356868,7.64067172035986,7.41359003245893,7.7087812554943,5.42741355046578,10.1454566569272,7.8056049430468,9.86146636146104,6.99895046573992,8.76331403123472,9.3298012966778,10.0763834985854,7.04053842005243,6.80213220413657,7.28847773526799,7.73268352939672,8.91874187456125,8.87836537655247,7.05030479684132,2,7.54460901379201,8.5186221…
Up	ENSG00000204487	1.29916	0.0404	LTB;LTB	CHR_HSCHR6_MHC_COX_CTG1	protein_coding	9.7817	9.76735	11.3764	8.97999	9.79717	9.49463	8.86547	7.64075	9.89042	9.34566	9.3896	10.5909	10.3906	10.0129	8.16597	8.50464	7.70752	12.5907	9.03589	5.71802	8.21336	7.57737	10.7299	7.7341	8.87648	8.53171	7.56177	5.24026	9.57148	9.39007	Up,"ENSG00000204487",1.2991576323789,"4.04e-02","LTB	LTB","CHR_HSCHR6_MHC_COX_CTG1","protein_coding",9.78170013198307,9.76734787734999,11.37643395421,8.97998830435238,9.79716881520463,9.49462818937176,8.86546621848738,7.64074981589944,9.8904155195884,9.34565711628557,9.38960151637688,10.5908765232935,10.3905646472833,10.0129056308365,8.16596501304814,8.50463934269447,7.70752151359725,12.5907475832092,9.03589366748019,5.71801849504452,8.213355294934…
Up	ENSG00000117318	1.29209	0.0746	ID3;ID3	1p36.12	protein_coding	11.1213	10.1602	10.5699	12.0689	12.5788	12.9242	12.8788	15.3496	12.5547	9.87694	11.0128	11.0727	10.4219	10.5904	12.9466	13.7494	14.8369	10.9543	13.2081	10.2402	13.9494	9.56764	9.98934	12.2655	11.4048	11.9366	10.8888	8.06315	9.78646	10.8185	Up,"ENSG00000117318",1.29208985163717,"7.46e-02","ID3	ID3","1p36.12","protein_coding",11.1212964280657,10.1601558646361,10.5699187304369,12.0689029905584,12.5788015929017,12.92423195072,12.878803044223,15.3496114765829,12.554670662301,9.87694165668057,11.0127581959237,11.0726542841451,10.4218625362864,10.5903878641081,12.9465993887758,13.7493794518462,14.836906505971,10.9542770984243,13.2081286468425,10.2402125438163,13.9494452798508,9.5676394090168…
Up	ENSG00000185885	1.28791	0.000126	IFITM1;IFITM1	11p15.5	protein_coding	15.0124	15.1872	14.5804	14.2092	14.4483	14.4353	15.1154	14.6446	14.9006	15.2491	15.294	13.7063	13.9693	14.9103	14.5497	15.871	13.4889	14.4424	14.3986	13.1689	13.2125	11.7093	11.3782	13.3871	14.038	11.9941	13.1833	14.3549	13.8398	14.5576	Up,"ENSG00000185885",1.28791258253149,"1.26e-04","IFITM1	IFITM1","11p15.5","protein_coding",15.012371333391,15.187150661385,14.5803911944794,14.209200112245,14.4482619357466,14.435302808829,15.1154261641964,14.6446051725895,14.9005551776071,15.2491288371148,15.2939750135748,13.7062901001236,13.9693421856353,14.9103222101439,14.5497189084462,15.8710378429502,13.4888882774104,14.4423570908911,14.3986346007748,13.1688635594576,13.2125164129367,11.70926767…
Up	ENSG00000135119	1.27365	0.0107	RNFT2;RNFT2	12q24.22	protein_coding	11.5885	11.3612	9.54968	10.4195	9.92252	8.47293	10.03	11.7362	8.61795	10.4943	9.80744	10.64	10.6686	10.5356	7.98766	10.8488	10.7897	8.72685	9.65259	9.26819	7.21812	10.1598	6.54747	9.08205	7.07121	8.74831	9.87843	10.4875	8.28032	8.936	Up,"ENSG00000135119",1.27365498141737,"1.07e-02","RNFT2	RNFT2","12q24.22","protein_coding",11.5884716554206,11.3611816308144,9.5496841302348,10.4194918817487,9.92251696582917,8.47292751864535,10.02995645454,11.7361975453094,8.61794982751493,10.494324632816,9.80743984365426,10.6400164785585,10.6686239730434,10.5355788951695,7.9876558431563,10.8487944304648,10.7896513038399,8.72684936515677,9.65259346835295,9.26819255515763,7.21811794722538,10.159833526…
Up	ENSG00000183010	1.26382	0.0343	PYCR1;PYCR1	17q25.3	protein_coding	14.3464	12.1355	11.5518	11.9338	11.2721	9.73684	11.5022	12.9325	9.22383	11.7834	10.0928	12.3033	12.2546	10.9737	9.7888	12.1663	12.4954	11.2985	13.087	10.6374	12.0115	6.07627	9.17673	11.2522	10.8768	10.9715	12.5051	10.0326	9.39232	9.00993	Up,"ENSG00000183010",1.26382218935179,"3.43e-02","PYCR1	PYCR1","17q25.3","protein_coding",14.3464091217867,12.1354983853159,11.5518279312197,11.9337877501487,11.2721007829432,9.73683952190348,11.5022159836708,12.9325081804264,9.22382762438831,11.7834443423953,10.0928272445964,12.303299982232,12.2545678792675,10.9736561225573,9.78879969106683,12.1663373622908,12.4953751613062,11.2984999076992,13.087043733974,10.6373714390791,12.0115351078946,6.07627322…
Up	ENSG00000161405	1.2531	0.0403	IKZF3;IKZF3	17q21.1	protein_coding	7.99126	9.60776	10.7437	9.16754	10.2282	9.09344	10.8746	10.2889	9.90468	8.85905	9.49552	11.2528	10.2271	8.19004	10.4425	10.7864	10.4781	13.0957	9.20304	7.45442	8.67415	7.08848	11.0161	8.16655	8.25427	8.65552	7.07194	7.89476	10.1765	10.6048	Up,"ENSG00000161405",1.25310351970045,"4.03e-02","IKZF3	IKZF3","17q21.1","protein_coding",7.99125992356222,9.60776410649861,10.743704644518,9.1675446674007,10.2282067931491,9.09344301069961,10.8746343353072,10.2889182672947,9.90467513761667,8.85904680844494,9.49551576464728,11.252807694888,10.2270950224425,8.19003550282344,10.4425372655685,10.7864102103945,10.4780549132496,13.0956886663527,9.20303992144634,7.45441620497108,8.67415297858386,7.088479249…
Up	ENSG00000186891	1.252	0.0237	TNFRSF18;TNFRSF18	1p36.33	protein_coding	9.13833	7.28147	10.2753	8.9632	8.71779	7.74817	9.95839	8.36945	9.18638	7.72523	11.4636	9.47362	8.55225	8.71777	8.20881	8.98069	8.02519	10.0467	6.26603	6.67854	8.34976	5.70141	8.14632	7.15053	7.65298	9.0624	7.39247	7.0186	9.47896	7.82031	Up,"ENSG00000186891",1.25199874644275,"2.37e-02","TNFRSF18	TNFRSF18","1p36.33","protein_coding",9.13833438565598,7.28147138579154,10.2753254071391,8.96319984440311,8.71778537539807,7.74816578620922,9.95838799986104,8.36945188974637,9.1863824259326,7.72523418729531,11.4636402546554,9.47361759146218,8.55225214595119,8.71776899637584,8.20880818700916,8.98069395502872,8.0251908086903,10.0466848482765,6.26603078174414,6.67853667120692,8.34975777393011,5.70140…
Up	ENSG00000204490	1.24064	0.0847	TNF;TNF	CHR_HSCHR6_MHC_COX_CTG1	protein_coding	9.02485	5.66332	10.4974	8.11432	7.17327	9.26652	11.2854	8.37945	9.33593	11.7443	9.51381	8.63104	8.10128	10.025	9.44412	6.70895	6.42333	10.5157	7.85401	5.74941	7.53227	8.83031	8.41569	8.2454	7.19872	9.69572	5.64459	4.98787	9.5315	9.12913	Up,"ENSG00000204490",1.24064185691055,"8.47e-02","TNF	TNF","CHR_HSCHR6_MHC_COX_CTG1","protein_coding",9.02484604155979,5.66331531558944,10.4973745799187,8.11432055803361,7.17327246377029,9.26652492060593,11.2853871304025,8.37945407865471,9.33593387681433,11.7442972343574,9.51381428473142,8.63103744145837,8.10128018313427,10.0249863545916,9.4441189840424,6.70894520906381,6.42333499767137,10.5156694651366,7.85401251376438,5.74941397764753,7.5322734858…
Up	ENSG00000204490	1.24064	0.0847	TNF;TNF-alpha	CHR_HSCHR6_MHC_COX_CTG1	protein_coding	9.02485	5.66332	10.4974	8.11432	7.17327	9.26652	11.2854	8.37945	9.33593	11.7443	9.51381	8.63104	8.10128	10.025	9.44412	6.70895	6.42333	10.5157	7.85401	5.74941	7.53227	8.83031	8.41569	8.2454	7.19872	9.69572	5.64459	4.98787	9.5315	9.12913	Up,"ENSG00000204490",1.24064185691055,"8.47e-02","TNF	TNF-alpha","CHR_HSCHR6_MHC_COX_CTG1","protein_coding",9.02484604155979,5.66331531558944,10.4973745799187,8.11432055803361,7.17327246377029,9.26652492060593,11.2853871304025,8.37945407865471,9.33593387681433,11.7442972343574,9.51381428473142,8.63103744145837,8.10128018313427,10.0249863545916,9.4441189840424,6.70894520906381,6.42333499767137,10.5156694651366,7.85401251376438,5.74941397764753,7.5322…
Up	ENSG00000068078	1.22645	0.0261	FGFR3;FGFR3	4p16.3	protein_coding	16.1985	7.9986	9.44336	10.4871	9.01959	11.4286	11.4128	8.32356	10.0845	8.35811	9.13618	9.0795	8.93257	11.745	10.3702	7.83161	7.76962	10.3797	10.9763	8.40867	10.2972	7.75973	9.19757	9.15874	6.26688	9.20329	9.06893	7.40536	9.18615	8.08853	Up,"ENSG00000068078",1.22645482896445,"2.61e-02","FGFR3	FGFR3","4p16.3","protein_coding",16.1984796067905,7.99860031048182,9.44336111577259,10.4871137706426,9.01959397848533,11.4285917327743,11.4128227816937,8.32356353425722,10.0845389190397,8.35811209954687,9.13618286279734,9.07950252199104,8.93257089732518,11.7450201523484,10.3702385047389,7.83160960335965,7.7696223667229,10.3796593196664,10.9763012461565,8.40867031454339,10.2971654697001,7.75972697…
Up	ENSG00000163599	1.21181	0.0576	CTLA4;CTLA4	2q33.2	protein_coding	7.74219	9.2106	10.4342	7.9451	8.5342	7.78313	9.67311	10.9549	9.20379	8.39726	10.291	11.0579	10.0473	6.23859	9.13064	7.13286	11.1901	11.8013	10.7477	7.14778	8.70579	7.53797	9.06161	7.55309	7.43721	8.76109	7.59337	7.91043	8.70748	10.9635	Up,"ENSG00000163599",1.21180612401455,"5.76e-02","CTLA4	CTLA4","2q33.2","protein_coding",7.74218908885324,9.21059761065568,10.4341720319581,7.94509758855244,8.53419858288249,7.78313488049211,9.67310816387844,10.9549286128155,9.20378566982647,8.39726259953909,10.2910254324538,11.0579091017868,10.047346228712,6.23858511454878,9.13064086222758,7.13285812267596,11.1901255229036,11.8013417518868,10.7476900884695,7.14777670968716,8.70578648445029,7.53796563…
Up	ENSG00000169442	1.20994	0.0331	CD52;HEL-S-171mP	1p36.11	protein_coding	10.666	11.4272	12.0848	10.6162	11.0378	10.6639	10.6608	11.4832	11.5027	9.48434	10.4729	12.5613	12.1791	9.60593	9.73328	10.0511	10.6431	14.2726	10.6321	8.89977	10.3432	8.38844	11.909	10.7407	10.9121	9.57304	8.45305	9.29655	10.5484	11.0894	Up,"ENSG00000169442",1.20994236311221,"3.31e-02","CD52	HEL-S-171mP","1p36.11","protein_coding",10.6659733943616,11.4272412855668,12.0848266572166,10.6162199230978,11.0378201480508,10.6638596563722,10.660828468456,11.4831964174933,11.5027100874811,9.48433880903966,10.4729274687333,12.5613427956155,12.1790803383343,9.60592860625949,9.73328356436199,10.0511098478984,10.643078898981,14.2726091429465,10.6321366389727,8.89976899003875,10.3431503036353,8.38…
Up	ENSG00000169442	1.20994	0.0331	CD52;CD52	1p36.11	protein_coding	10.666	11.4272	12.0848	10.6162	11.0378	10.6639	10.6608	11.4832	11.5027	9.48434	10.4729	12.5613	12.1791	9.60593	9.73328	10.0511	10.6431	14.2726	10.6321	8.89977	10.3432	8.38844	11.909	10.7407	10.9121	9.57304	8.45305	9.29655	10.5484	11.0894	Up,"ENSG00000169442",1.20994236311221,"3.31e-02","CD52	CD52","1p36.11","protein_coding",10.6659733943616,11.4272412855668,12.0848266572166,10.6162199230978,11.0378201480508,10.6638596563722,10.660828468456,11.4831964174933,11.5027100874811,9.48433880903966,10.4729274687333,12.5613427956155,12.1790803383343,9.60592860625949,9.73328356436199,10.0511098478984,10.643078898981,14.2726091429465,10.6321366389727,8.89976899003875,10.3431503036353,8.388436625…
Up	ENSG00000183813	1.19866	0.0692	CCR4;CCR4	3p22.3	protein_coding	6.49221	9.15593	9.72165	7.24326	7.63383	5.42741	9.32981	7.10274	9.53239	8.10219	9.38599	9.74358	9.34549	9.01476	7.99467	6.12563	9.78014	11.6437	7.77798	6.95926	8.15726	6.50199	9.08009	6.44931	7.24378	8.11358	6.38368	7.32187	8.02507	9.53182	Up,"ENSG00000183813",1.19865627286213,"6.92e-02","CCR4	CCR4","3p22.3","protein_coding",6.49220772592945,9.15593498336943,9.72165110534756,7.24326149476298,7.63382959466574,5.42741355046578,9.32981482821938,7.10273840560942,9.5323903780558,8.1021854270678,9.38599376448046,9.74357830781999,9.34549005189991,9.01475702961035,7.99466827415351,6.12562762455086,9.78014173049637,11.6436920292222,7.7779821427086,6.95925620518259,8.15725596017971,6.50198507337…
Up	ENSG00000121858	1.18694	0.0235	TNFSF10;TNFSF10	3q26.31	protein_coding	13.0124	11.4917	12.8669	13.6993	14.1265	13.8211	12.545	12.1942	16.0591	14.3394	13.3993	13.2385	13.9918	13.2835	11.8258	13.0601	13.7207	12.9411	13.3648	10.5431	11.8496	14.4328	11.8879	11.9749	11.6008	11.4407	10.1102	13.6618	12.4364	12.0356	Up,"ENSG00000121858",1.18693586282949,"2.35e-02","TNFSF10	TNFSF10","3q26.31","protein_coding",13.0124299297781,11.491722485978,12.866910890297,13.6993267496787,14.1265478868259,13.8210812053048,12.5449700266676,12.1941941227464,16.0590960586303,14.3393822499503,13.3992939819794,13.2385336488217,13.9917765372107,13.2834566034899,11.8257874650036,13.0600685171878,13.7207376061008,12.9410788770509,13.3648484359402,10.5431045877943,11.8495744323077,14.43282…
Up	ENSG00000121966	1.16516	0.00681	CXCR4;CXCR4	2q22.1	protein_coding	14.3546	12.3517	13.884	11.9386	12.526	13.4688	13.913	14.1536	14.1399	14.7224	13.3642	13.3315	12.9009	13.6459	11.2565	14.1815	13.356	15.3514	11.6434	11.2427	12.7109	10.9084	12.5999	12.0192	13.6555	12.6921	11.9947	12.1948	12.2255	13.599	Up,"ENSG00000121966",1.16516178160212,"6.81e-03","CXCR4	CXCR4","2q22.1","protein_coding",14.3546106795111,12.3517122080836,13.8839983383841,11.9386267780732,12.5260221835395,13.4688338090406,13.9130094865561,14.1535683034692,14.1399356167244,14.7223869992097,13.3641978271323,13.3314586105625,12.9008851932937,13.6459088043118,11.2565251140747,14.1815477326475,13.3560424414436,15.3513529967664,11.6433849936243,11.2426594092386,12.7109095022471,10.908364…
Up	POU5F1_1B	1.16322	0.000166	NA	NANA	NA	11.5202	10.7045	10.724	12.402	12.4185	12.1932	12.3756	10.6477	11.5658	12.2548	12.187	12.6034	12.1844	12.4082	11.7753	12.3802	11.4535	10.2201	11.7819	10.8369	10.2089	10.1866	11.9736	10.3429	11.0229	11.169	9.84993	10.6956	9.84496	10.7985	Up,"POU5F1_1B",1.16322224345607,"1.66e-04",NA,"NANA",NA,11.5201894949151,10.704516205905,10.7240215149476,12.4019950315934,12.4184846163013,12.1931666643324,12.3755897671688,10.647657512563,11.565760086804,12.2548058378697,12.1869736750603,12.6033806210732,12.1843545955745,12.4081640932883,11.775270824837,12.3801770251251,11.453505162991,10.220059487721,11.7819067595928,10.8368894509359,10.208853…
Up	ENSG00000163519	1.1549	0.0872	TRAT1;TRAT1	3q13.13	protein_coding	6.975	10.3425	8.94514	9.15651	7.54458	8.40271	8.58304	8.34924	8.55153	7.08866	9.69822	9.53623	9.81864	7.50067	8.74213	7.48302	8.40368	10.118	6.35843	6.98586	7.89902	5.46972	9.13217	6.15473	6.77642	7.51236	2.27406	5.85127	8.86981	8.98486	Up,"ENSG00000163519",1.15490096476472,"8.72e-02","TRAT1	TRAT1","3q13.13","protein_coding",6.97500233106344,10.3425454003979,8.94514404116577,9.1565103024051,7.54457536313254,8.4027077149262,8.58303916813703,8.34923704162891,8.55153490758811,7.08865757940319,9.69821726709743,9.53623487728115,9.81864474504543,7.50066519231007,8.74213251176273,7.48301564363247,8.40368200264616,10.117974081087,6.35842938467811,6.98586166457531,7.89901912582672,5.469722126…
Up	ENSG00000141510	1.1484	0.000287	TP53;TP53	17p13.1	protein_coding	13.0026	12.7613	13.0883	13.3602	12.7017	12.7336	13.3821	12.4338	11.9227	13.0499	12.6156	12.7395	12.3864	13.0948	12.4958	12.9909	12.9598	12.4762	13.7822	12.1341	12.5895	11.3891	9.99043	10.3157	11.8162	13.2284	10.7866	10.5287	11.261	11.7501	Up,"ENSG00000141510",1.14839545600832,"2.87e-04","TP53	TP53","17p13.1","protein_coding",13.0025605262479,12.761324267098,13.088337903174,13.3601784008851,12.7017278811321,12.7335937017203,13.3820913483277,12.433813377994,11.9226615215557,13.0499414351401,12.6156319981373,12.7395252451442,12.3864218005431,13.0947706641468,12.4958067186698,12.9909276194468,12.9597881760134,12.4761529469756,13.7822417158772,12.1340606517585,12.5895106213255,11.389062920…
Up	ENSG00000117091	1.14216	0.0409	CD48;CD48	1q23.3	protein_coding	9.84636	10.8329	11.3175	9.97636	10.1139	8.73825	9.64045	10.1801	10.1785	8.22201	9.85519	11.7322	10.7247	9.30732	7.4279	8.45911	8.66453	12.6761	8.79815	8.01551	9.33584	7.78239	10.6352	9.29677	9.5912	9.08629	8.032	8.18844	9.61271	9.64975	Up,"ENSG00000117091",1.14216047177567,"4.09e-02","CD48	CD48","1q23.3","protein_coding",9.84635906012022,10.8328547142545,11.3174555873139,9.97635588687302,10.1139261685382,8.73825075674524,9.64045217189523,10.180111562056,10.1784902338444,8.22200581341585,9.85519028721214,11.7322191726829,10.724723663868,9.3073155776525,7.42789878116149,8.45910718597538,8.66452749116305,12.6761423204544,8.79815266167755,8.01551400623179,9.33584040949819,7.78238787808…
Up	ENSG00000182866	1.12939	0.0327	LCK;LCK	1p35.2	protein_coding	9.04785	9.10463	10.084	9.21441	9.19604	8.4072	9.55946	8.87272	9.979	9.02504	9.75386	10.7967	9.76521	7.88614	9.02843	8.10231	8.11405	11.4086	5.98609	7.02487	7.95274	7.59668	9.63396	6.5355	7.28746	8.97367	7.39247	7.65529	9.06576	9.48431	Up,"ENSG00000182866",1.12938525476245,"3.27e-02","LCK	LCK","1p35.2","protein_coding",9.04785420269147,9.10462782749919,10.0839889342591,9.21440839994094,9.19603797646675,8.40719801740367,9.55946073425024,8.87272395475838,9.97899544556365,9.02503607916535,9.75386192720774,10.7967191261076,9.76520771554889,7.88614014545443,9.02842760627371,8.1023120489332,8.11404545199346,11.4086271823631,5.98608734201695,7.02487192015098,7.95274023375445,7.5966826514…
Up	ENSG00000170370	1.12335	0.0814	EMX2;EMX2	10q26.11	protein_coding	13.6351	8.55001	11.3579	13.4055	14.2866	13.8758	12.2329	11.9911	11.4064	13.1263	13.2898	12.0696	12.5041	12.9525	13.8739	14.5125	14.6902	9.43838	14.6983	12.9405	12.6416	13.8983	9.06574	11.22	11.7618	11.7451	13.212	8.85854	11.5061	10.6179	Up,"ENSG00000170370",1.12334984788654,"8.14e-02","EMX2	EMX2","10q26.11","protein_coding",13.6350756579887,8.55001313570175,11.3579283354638,13.4055453252213,14.2865907295937,13.8757673696911,12.2329197954406,11.991061903263,11.4064096882832,13.1263349573113,13.2897675791694,12.0695508508625,12.5041378555618,12.9525310466389,13.8739172998035,14.5124970899567,14.6901882166258,9.43838008810704,14.6983289501128,12.9405464947364,12.6415534018243,13.898298…
Up	ENSG00000095585	1.12228	0.016	BLNK;BLNK	10q24.1	protein_coding	11.3569	9.55442	9.77523	10.585	11.0532	10.8269	10.0739	8.71973	9.22098	10.6579	9.69676	10.0588	10.1544	11.2069	7.02399	11.3774	10.8944	11.7067	11.6967	7.35587	9.06208	8.27316	9.81523	9.83472	9.73488	8.86736	8.29674	10.1206	9.41913	10.8143	Up,"ENSG00000095585",1.12227517792914,"1.60e-02","BLNK	BLNK","10q24.1","protein_coding",11.3568517413122,9.55442096619678,9.77523281573364,10.5850103024678,11.0531823274524,10.8269101925146,10.0738893712199,8.71972799144569,9.22098147803817,10.6578636997704,9.69676187436376,10.0588372080957,10.1544232251044,11.2068992925143,7.02398927711437,11.3774397791402,10.8944052169374,11.7067150832341,11.6967169113776,7.35586958238548,9.06208480818504,8.2731635…
Up	ENSG00000106546	1.12083	6.16e-05	AHR;AHR	7p21.1	protein_coding	12.7766	11.5529	13.8951	13.1288	12.6252	13.3577	12.7531	13.6872	13.6431	13.7359	13.1234	13.0263	12.9609	13.6273	12.7144	13.1565	13.6709	14.3875	13.0929	12.4547	12.5656	10.6364	12.4578	12.1012	12.8944	11.7322	11.5454	11.5002	12.7208	12.2494	Up,"ENSG00000106546",1.12082884936824,"6.16e-05","AHR	AHR","7p21.1","protein_coding",12.7765782787917,11.5529409888045,13.895133827783,13.1287653398221,12.6251903354903,13.3576660071924,12.7531460144451,13.6871578277862,13.6431213867189,13.7359375567339,13.1234246524479,13.0263390538539,12.9609187190954,13.6272852967508,12.7143885562963,13.1565271682142,13.6708599492998,14.3875130525828,13.0929393320163,12.4546906603652,12.5656441556417,10.636374010…
Up	ENSG00000114315	1.12028	0.00834	HES1;HES1	3q29	protein_coding	14.3251	9.93827	13.4271	12.6523	12.3935	13.0735	13.4993	12.3681	13.7717	13.8812	13.4231	12.6307	12.8755	13.7954	12.5596	14.1389	13.4535	10.647	13.2006	11.9071	12.7887	12.7273	11.1707	12.0123	13.1514	10.8401	12.7738	10.3167	11.9123	10.8925	Up,"ENSG00000114315",1.12028401426781,"8.34e-03","HES1	HES1","3q29","protein_coding",14.3251104269305,9.93827327213607,13.4270980989725,12.6522725678101,12.3934978191658,13.0734755527181,13.499322968946,12.368147977365,13.7717011241316,13.8811752823478,13.4231429691275,12.6307403922214,12.8754589232842,13.7953975119205,12.5595577910653,14.138868906041,13.4534989954904,10.6470016449841,13.2006076468547,11.9071049853051,12.7886701183695,12.727325569997…
Up	ENSG00000164342	1.05856	0.0148	TLR3;TLR3	4q35.1	protein_coding	8.72865	8.9768	10.2013	10.5959	11.4803	10.1021	10.3826	9.2988	10.0074	11.1383	9.76918	9.80703	9.63977	10.8354	10.2509	10.7833	12.0637	9.95556	12.2295	9.43918	9.76292	10.7784	10.1437	8.61226	9.85831	9.00624	8.54642	8.03483	9.84397	9.24346	Up,"ENSG00000164342",1.05855986180826,"1.48e-02","TLR3	TLR3","4q35.1","protein_coding",8.72864936758193,8.97679929852032,10.2013326401521,10.5959425666025,11.480298976641,10.1020663361295,10.3826461391243,9.29880366581337,10.0073533661664,11.1382835171594,9.76917618912716,9.80703120461023,9.63976773185925,10.8353845462188,10.2508505977726,10.7833345165716,12.0637297613394,9.95556181353728,12.2295311801358,9.43918467462999,9.76291576862153,10.77841755…
Up	ENSG00000198851	1.0308	0.0817	CD3E;CD3E	11q23.3	protein_coding	8.88085	11.1423	11.8023	9.73068	11.1387	10.1946	11.2484	10.7466	11.1312	9.78063	11.3469	12.4337	11.9952	9.77833	10.7055	9.0843	10.4269	13.1112	8.72483	7.1827	10.4167	7.60306	11.833	9.45073	9.18444	9.86117	8.93475	9.1168	10.2029	11.3696	Up,"ENSG00000198851",1.03079663485463,"8.17e-02","CD3E	CD3E","11q23.3","protein_coding",8.88084546295789,11.1423145565739,11.8023144251208,9.73067729667846,11.138686360658,10.1945878037958,11.2483580196678,10.7466083918691,11.1312227550088,9.78062862205749,11.3469422064728,12.4337492149029,11.9952416495339,9.77832815264254,10.7055215943096,9.08429593064616,10.4269422133702,13.1112408496456,8.72483421533209,7.18269524395671,10.4166772351993,7.60306165…
Up	ENSG00000160223	1.03065	0.0217	ICOSLG;ICOSLG	21q22.3	protein_coding	9.9399	8.29448	9.39023	9.47049	9.37928	9.07381	10.1202	7.66549	8.62658	9.25168	10.2239	9.24902	9.49786	10.9984	9.42608	8.75752	8.90486	7.64709	10.1665	5.51378	8.49865	7.32295	8.0159	7.89491	9.19595	9.20952	8.68487	7.10288	9.12069	9.14053	Up,"ENSG00000160223",1.03065408519583,"2.17e-02","ICOSLG	ICOSLG","21q22.3","protein_coding",9.93989681875691,8.29447989152624,9.39023461351335,9.47048650355438,9.37928138340548,9.07380624754013,10.1201723729103,7.66548558505938,8.62657855784216,9.25168310938338,10.2239009255638,9.24902097168632,9.49786155840572,10.9983751811044,9.42607650184855,8.75751982455767,8.90485616021208,7.6470874670673,10.1665362105999,5.5137834200602,8.49865370859434,7.3229491…
Up	ENSG00000152256	1.03046	0.00227	PDK1;PDK1	2q31.1	protein_coding	13.7481	13.0648	12.4554	11.6043	11.8269	12.0458	13.0338	12.9435	11.6872	12.9697	12.3229	12.7349	11.4239	13.2507	11.5915	13.9415	12.4624	12.7746	12.4499	12.1089	11.1018	11.3606	10.7665	12.447	12.1189	11.6966	10.0119	12.1673	10.8683	12.1247	Up,"ENSG00000152256",1.0304568822918,"2.27e-03","PDK1	PDK1","2q31.1","protein_coding",13.7481054329521,13.0647898939257,12.4553674977829,11.604264515787,11.8268815448782,12.0458071783613,13.0338492312597,12.9435058727451,11.6872475424212,12.9697182358995,12.3229030991884,12.7348976981479,11.4239255174221,13.2506922001829,11.5914870896705,13.9414918177553,12.4623811118509,12.774569001461,12.4498572051195,12.1089400274619,11.101810541636,11.3606383072…
Down	ENSG00000127743	-3.37248	1.28e-09	IL17B;IL17B	5q32	protein_coding	7.38948	7.53096	6.69649	8.01192	8.29368	7.90244	2	6.65298	7.19564	6.81142	9.45821	6.15895	6.69546	7.69465	8.58374	6.54428	6.46897	7.44012	7.29192	12.7341	9.24366	9.04933	10.3799	12.7501	8.17895	10.0928	9.0302	9.53767	10.6378	9.71371	Down,"ENSG00000127743",-3.3724815454174,"1.28e-09","IL17B	IL17B","5q32","protein_coding",7.3894843507814,7.5309647457513,6.6964910565619,8.01192463080703,8.29367877418871,7.90243844733888,2,6.65298122088028,7.19564114367664,6.81141939118415,9.45820738000852,6.15894979346209,6.69545966159462,7.69465045301827,8.58374208061178,6.54428490261327,6.46896929516223,7.44012190200049,7.29191931839325,12.7341268127368,9.24366301797158,9.04933153264699,10.379945655…
Down	ENSG00000141052	-3.32041	3.13e-07	MYOCD;MYOCD	17p12	protein_coding	2.46533	7.64876	8.65761	11.3423	11.5354	11.4114	10.2357	7.82769	10.0798	10.1617	10.3431	7.09968	9.18636	9.57845	12.1132	7.52044	8.28538	7.84916	9.39706	15.5532	11.5203	12.9079	13.473	14.2204	13.1318	11.8081	12.7831	12.3367	12.929	8.22325	Down,"ENSG00000141052",-3.32041260342842,"3.13e-07","MYOCD	MYOCD","17p12","protein_coding",2.46532556239336,7.64876062407,8.65760812874251,11.3422772077556,11.5353898551373,11.4113722268039,10.2356711820085,7.82769003070806,10.0798339342216,10.1616618219175,10.3431216219822,7.09968049825197,9.18636380026828,9.57844751824286,12.1131714941297,7.52044099238852,8.28537901421357,7.84915755002602,9.39705626622682,15.5532137328565,11.520274410511,12.90788357541…
Down	ENSG00000156687	-3.2589	0.000113	UNC5D;UNC5D	8p12	protein_coding	2.25134	2	6.82524	8.71004	8.75363	11.3734	6.57529	6.3816	7.184	7.86889	9.47529	6.8266	8.53033	7.29502	9.03525	7.0837	9.25455	6.29984	6.5793	12.9593	9.85866	12.9824	8.49434	11.6933	3.35236	11.4702	9.5787	13.6772	9.3869	8.08853	Down,"ENSG00000156687",-3.25890148917738,"1.13e-04","UNC5D	UNC5D","8p12","protein_coding",2.25134273086758,2,6.8252371451201,8.71004293387166,8.75362819730219,11.3734385229886,6.57528692971116,6.38160078112147,7.18399652183295,7.86889148845156,9.47528543072982,6.82659683098856,8.53032844386915,7.29502104634908,9.03524509521698,7.08369979698147,9.25454700111623,6.29983724338529,6.57929747974847,12.9593380264226,9.85866206383124,12.9824100905833,8.49433514…
Down	ENSG00000132872	-3.25528	0.00225	SYT4;SYT4	18q12.3	protein_coding	2.25134	2.17775	2	2	5.76311	6.13881	6.34524	7.11476	7.06207	5.82061	8.86789	5.90848	7.24029	8.78051	7.43822	5.05094	2	6.32013	2	12.4063	9.12778	7.70147	7.28809	6.32574	2.47334	9.27337	10.5429	7.19961	10.7723	5.4871	Down,"ENSG00000132872",-3.25527989939008,"2.25e-03","SYT4	SYT4","18q12.3","protein_coding",2.25134273086758,2.17775289015996,2,2,5.76310870172752,6.13880893194805,6.34524013765197,7.11476323674541,7.06206894404189,5.82060886375515,8.8678882492714,5.90847542278612,7.24029379355154,8.78050619164925,7.43822338119365,5.0509424216925,2,6.32013331839965,2,12.4062679865111,9.12778173044317,7.70146678462743,7.28808596373757,6.32573932259644,2.47334438556085,9.2…
Down	ENSG00000163017	-3.19954	1.62e-08	ACTG2;ACTG2	2p13.1	protein_coding	8.99932	13.977	13.5093	16.2969	15.3073	15.9901	15.5662	11.9136	15.111	15.0628	15.5728	12.5661	14.734	13.9303	15.326	13.6723	14.1412	9.77986	15.8562	20.2386	17.1165	16.6164	17.9266	18.4417	17.9885	18.1695	16.8342	14.5802	17.3216	16.0469	Down,"ENSG00000163017",-3.19954208578233,"1.62e-08","ACTG2	ACTG2","2p13.1","protein_coding",8.9993205300052,13.9770140729176,13.5092916032777,16.2969141824513,15.3073229956727,15.9900764999437,15.5662348247284,11.9135910691232,15.1110478154088,15.0628095234226,15.5728007537593,12.5661440833357,14.7340455819885,13.9303465570548,15.3259546533411,13.6722919870419,14.1412334289232,9.77986470004557,15.8562362042402,20.2385827101593,17.1164508577432,16.6163771…
Down	ENSG00000055118	-3.09973	1.06e-12	KCNH2;KCNH2	7q36.1	protein_coding	7.28773	7.47252	7.10433	9.63322	9.65278	9.33882	9.19792	6.86716	9.06149	8.51196	9.94864	8.17348	10.1487	9.38291	10.6026	8.27867	9.25237	7.23093	10.1189	14.1363	10.9777	12.0769	13.0024	11.2442	10.5743	11.9058	12.1833	11.9431	12.1087	10.6349	Down,"ENSG00000055118",-3.09973096023225,"1.06e-12","KCNH2	KCNH2","7q36.1","protein_coding",7.28772668962257,7.47251873734806,7.1043338331679,9.6332195479417,9.65278373104477,9.33882037720506,9.19792371585886,6.86715830249282,9.06148658328659,8.51196317606245,9.94864412941216,8.17347671272748,10.1486784763108,9.38291434454535,10.6025653619334,8.27866540389537,9.25237377862853,7.23093457915961,10.1189008557449,14.1363482223166,10.9777335653951,12.07690734…
Down	ENSG00000161638	-2.99925	2.18e-11	ITGA5;ITGA5	12q13.13	protein_coding	11.4734	12.4487	13.9025	11.7966	11.5934	12.4568	12.5722	13.0614	13.702	11.906	12.6548	12.2638	11.6389	11.7495	14.2845	11.7215	12.1107	13.0248	12.3905	17.6011	13.562	14.5439	17.1274	14.2584	14.4829	13.876	14.5487	13.1736	14.4577	16.5754	Down,"ENSG00000161638",-2.99925445982459,"2.18e-11","ITGA5	ITGA5","12q13.13","protein_coding",11.4734477279786,12.4487013382981,13.9025404244679,11.7965932699466,11.5934075964527,12.4568081042122,12.5721956436284,13.0613881850109,13.7019704544134,11.9060372077491,12.6547607738947,12.263754711969,11.6389494400606,11.7495075562309,14.2844544015658,11.7215057886011,12.1106721179971,13.0248079401528,12.3904594923541,17.6010622086651,13.5620208381351,14.54387…
Down	ENSG00000147889	-2.97688	0.000724	CDKN2A;CDKN2A	9p21.3	protein_coding	8.97988	7.15975	6.86172	2	8.34157	8.20542	2	6.63639	2	6.94232	8.38378	7.00446	10.4063	8.79143	7.48877	7.33123	8.85417	7.13108	9.24802	12.5204	10.4575	11.2405	11.8366	10.4195	2	9.3794	5.46492	11.9767	9.66404	12.0274	Down,"ENSG00000147889",-2.97687989365768,"7.24e-04","CDKN2A	CDKN2A","9p21.3","protein_coding",8.97987558030209,7.15974972344842,6.86172245350591,2,8.34156922046701,8.2054239615536,2,6.63639395506242,2,6.94232052111984,8.38378046165334,7.00446005042071,10.4062984623414,8.79142772235769,7.48876631887506,7.33122640954863,8.85416591773081,7.1310800646904,9.24801822668845,12.5204317171439,10.4575116821519,11.2404735141223,11.8366187290104,10.4194681942647,2,9.…
Down	ENSG00000203760	-2.8234	0.000151	CENPW;CENPW	6q22.32	protein_coding	2	7.33869	7.02076	7.78236	8.1665	7.18356	6.26841	8.37945	7.29642	6.38536	8.91621	6.8266	8.33676	6.23859	9.08866	6.27325	6.82537	2	7.8327	8.70535	7.72984	9.87493	8.25873	10.2213	6.45743	9.87299	8.3569	13.107	9.77197	7.68988	Down,"ENSG00000203760",-2.82340487273313,"1.51e-04","CENPW	CENPW","6q22.32","protein_coding",2,7.33868582660739,7.02075573856755,7.78235666728016,8.16649873620874,7.1835589432071,6.26840925620739,8.37945407865471,7.29641774433247,6.38535913513044,8.91621356669788,6.82659683098856,8.33675692024187,6.23858511454878,9.08865537462798,6.27324501875004,6.8253680785802,2,7.83269531088322,8.70535098481273,7.72983541580212,9.87492622476871,8.25873135522336,10.221…
Down	ENSG00000072832	-2.76303	2.63e-05	CRMP1;CRMP1	4p16.2	protein_coding	7.32929	10.5465	8.32015	8.57843	9.65988	11.8622	9.43316	8.68386	9.40025	9.43046	11.0622	7.18032	8.15385	10.155	10.4062	9.56453	9.75887	2	8.53331	14.2465	9.90027	12.7935	10.6394	12.5031	10.1502	12.9234	13.2499	13.2006	10.1229	7.78008	Down,"ENSG00000072832",-2.76302825262762,"2.63e-05","CRMP1	CRMP1","4p16.2","protein_coding",7.32929491822099,10.5465367584831,8.32014689145245,8.57843360854517,9.65988453865922,11.8621739146402,9.43315909318837,8.68385575744601,9.4002478581444,9.43045507102598,11.0621984408951,7.18031595959093,8.1538468835307,10.1549842514543,10.4061834587672,9.56453370017382,9.75886603523431,2,8.53331067664584,14.246517127367,9.90027113223955,12.7934883265127,10.6393537…
Down	ENSG00000175175	-2.69232	0.0058	PPM1E;PPM1E	17q22	protein_coding	7.81715	6.16306	2	9.36579	5.16083	6.2826	6.46484	2	6.68633	8.28028	8.4681	6.17653	5.68807	7.72231	7.76788	2	2	6.34015	2	11.2433	7.41596	7.9519	8.56016	7.65928	8.23952	9.20641	8.63107	11.8312	9.31877	8.72511	Down,"ENSG00000175175",-2.69231550780335,"5.80e-03","PPM1E	PPM1E","17q22","protein_coding",7.81714998762757,6.16306157533336,2,9.36579460797326,5.1608335277737,6.28259897467048,6.46484398496104,2,6.68633211038214,8.28028488462641,8.46809545953463,6.17652969242117,5.6880748036843,7.72230810167532,7.7678787687871,2,2,6.34014782145965,2,11.2433487196492,7.41596309168727,7.9518985671566,8.56016473462191,7.65928388294436,8.23951689668085,9.20641286146764,8.63…
Down	ENSG00000112183	-2.61275	0.000367	RBM24;RBM24	6p22.3	protein_coding	6.90341	13.8377	9.21095	11.8438	13.0335	14.316	9.41545	7.64075	8.86766	12.1089	12.82	8.74736	11.378	8.88004	11.3242	11.0433	11.2723	9.46369	10.8599	15.1656	10.4775	14.6625	12.1283	12.7715	10.7997	15.3015	11.4507	16.7054	14.3061	13.8184	Down,"ENSG00000112183",-2.6127456726693,"3.67e-04","RBM24	RBM24","6p22.3","protein_coding",6.90341405823918,13.8377010456796,9.21094720687743,11.8437893316887,13.033483780711,14.3159777713365,9.41545151240266,7.64074981589944,8.86765657031114,12.1088692766196,12.819956243181,8.74735647315339,11.378016965711,8.88004402508563,11.3241949724094,11.0432540220307,11.2723242920492,9.46368780059599,10.8599486729328,15.1656233707711,10.4775035070039,14.662522950…
Down	ENSG00000175305	-2.45173	2.13e-07	CCNE2;CCNE2	8q22.1	protein_coding	10.0651	10.475	9.3608	9.01706	7.75372	6.99359	9.76686	9.81957	7.38044	8.9812	8.95569	9.44851	9.60663	9.7495	6.46103	9.94913	7.99431	8.28571	8.7015	11.5197	9.84334	12.4679	11.7321	12.5952	10.1122	9.09305	9.06893	13.3661	11.228	10.5698	Down,"ENSG00000175305",-2.45173197643339,"2.13e-07","CCNE2	CCNE2","8q22.1","protein_coding",10.0651244215259,10.4749738907926,9.36079648954342,9.0170629216202,7.75372268172944,6.99359104688474,9.7668622860776,9.8195743253684,7.38044465416958,8.9812010507121,8.95568950363951,9.44851307681349,9.60662623389566,9.74949514293921,6.46102852867737,9.94912922957992,7.99431341103817,8.28571149077017,8.70150398802805,11.5197075869947,9.84333668061651,12.4679240728…
Down	ENSG00000276480	-2.01525	0.00022	MYH11;MYH11	CHR_HSCHR16_1_CTG1	protein_coding	9.75144	14.6926	16.3288	17.1816	17.3837	18.1966	16.7077	13.3381	16.396	16.6817	16.4059	14.6403	16.3263	15.3456	17.8901	14.5472	16.1429	13.6957	16.1485	19.9123	18.131	17.6382	19.2992	17.9482	18.1525	18.9371	17.82	16.2408	17.7633	18.0828	Down,"ENSG00000276480",-2.01524995041976,"2.20e-04","MYH11	MYH11","CHR_HSCHR16_1_CTG1","protein_coding",9.75143942375529,14.6925810716045,16.3287996409489,17.1815687635981,17.3837173054012,18.1965709487077,16.7076878073626,13.338095101024,16.3960138305894,16.681741585898,16.4059137223245,14.6402891623703,16.3263411931799,15.3456084864937,17.8901188675524,14.5471930557968,16.1429198484228,13.695743242926,16.1485359794555,19.9123007961802,18.1309727872794,…
Down	ENSG00000061455	-2.00735	0.0105	PRDM6;PRDM6	5q23.2	protein_coding	2.25134	6.91838	9.7299	7.82943	9.42446	8.53579	8.27145	8.80012	8.48666	4.8796	10.1535	6.88122	6.61442	5.72211	10.4805	2.30461	8.31066	8.92869	2.51014	10.3658	10.238	9.82259	10.2151	10.6766	8.81313	9.73512	10.9321	9.64463	9.63002	12.3389	Down,"ENSG00000061455",-2.00734627524601,"1.05e-02","PRDM6	PRDM6","5q23.2","protein_coding",2.25134273086758,6.91838227377022,9.7298985705144,7.82943426578342,9.42445563402305,8.53579240792584,8.27144547751542,8.80011600627667,8.48666175344084,4.87960009498939,10.1535002554526,6.88122356466333,6.61441780654397,5.72210569567071,10.4804973116597,2.30460642740313,8.31066417154078,8.92868962230375,2.51013570271693,10.365806258723,10.2379941593458,9.822588800…
Down	ENSG00000011426	-1.92866	0.000127	ANLN;ANLN	7p14.2	protein_coding	11.9469	11.8277	10.528	10.4394	9.48701	10.1972	10.9596	10.5088	10.3142	11.4129	11.161	10.7066	10.5624	11.4813	7.05115	12.0828	10.108	8.87139	8.45176	14.8545	10.8597	12.647	12.8937	13.3094	10.3862	10.8056	11.1791	12.1809	12.7348	11.726	Down,"ENSG00000011426",-1.9286603631802,"1.27e-04","ANLN	ANLN","7p14.2","protein_coding",11.94693419218,11.8277374793405,10.5279669860187,10.4393547930635,9.48701142839001,10.1971830662634,10.959563596858,10.5087542523337,10.3142062625057,11.412924313572,11.161026545575,10.7065701819814,10.5624444963783,11.4813105999351,7.05115069439046,12.0828028356662,10.1079860301854,8.87138997922546,8.45176445273771,14.8545461784033,10.8596581578374,12.647026569109…
Down	ENSG00000092470	-1.8922	5.27e-08	WDR76;WDR76	15q15.3	protein_coding	10.4156	11.874	10.7743	10.4724	10.6856	10.2779	11.3956	11.4832	10.6614	10.9441	10.8435	11.4194	10.3182	10.648	10.6037	11.0738	11.3818	10.8297	9.68269	13.0177	10.2946	13.5634	12.7635	13.2934	11.1886	10.4106	12.4876	14.3119	12.6116	12.0703	Down,"ENSG00000092470",-1.8922047272766,"5.27e-08","WDR76	WDR76","15q15.3","protein_coding",10.4156257073634,11.8740313952532,10.7743305861339,10.4723582183528,10.6856010851947,10.2778584893555,11.3956150915733,11.4831964174933,10.6614442725626,10.9440525212131,10.8435476685445,11.4194161650164,10.3181984624715,10.6480056254228,10.6037124206309,11.0737849728123,11.3817518992967,10.8297480995063,9.68269099400746,13.0177159699108,10.2945672676649,13.56335…
Down	ENSG00000162891	-1.89208	0.051	IL20;IL20	1q32.1	protein_coding	5.25764	2	2	7.82014	6.49272	6.89473	7.24392	4.9823	7.2636	7.59046	9.16594	2	6.39905	5.50574	6.17033	6.98005	5.72049	2	7.60017	8.97141	8.07889	5.38342	9.52579	8.50241	8.04111	7.77012	7.97076	4.68177	9.11415	10.3577	Down,"ENSG00000162891",-1.89207633970434,"5.10e-02","IL20	IL20","1q32.1","protein_coding",5.25763670841645,2,2,7.82014084226843,6.49272133655916,6.89473049514724,7.2439244306616,4.98230265512765,7.26360154196512,7.59045522848652,9.16594004549928,2,6.39904580491338,5.50574412882368,6.17032579209448,6.98005342774793,5.72048544861411,2,7.6001693779849,8.97141463716755,8.07889333731237,5.3834164512818,9.52578899858367,8.5024058397341,8.04111421668617,7.7701…
Down	ENSG00000149294	-1.85866	0.00445	NCAM1;NCAM1	11q23.2	protein_coding	7.89304	9.32237	8.50065	10.8129	12.4275	12.1294	10.3872	9.87895	11.4898	11.144	10.9328	8.50103	11.1295	9.81518	13.7255	10.567	11.2867	6.34015	10.9369	15.0599	12.8495	14.1977	10.7935	13.6097	11.5154	10.3041	11.3175	13.1701	11.5256	10.9066	Down,"ENSG00000149294",-1.85866177628679,"4.45e-03","NCAM1	NCAM1","11q23.2","protein_coding",7.89303529200765,9.32237358347084,8.50065140223756,10.8129301986164,12.4275275287376,12.1293730013443,10.3871955764449,9.87894716833799,11.4897625566572,11.1440493262238,10.9327975594884,8.50102683782557,11.12946011957,9.8151837827033,13.7254650914559,10.5669916182461,11.2867308158634,6.34014782145965,10.9368861963965,15.0598841314952,12.8495301036949,14.19767105…
Down	ENSG00000115414	-1.8381	2.2e-05	FN1;FN1	2q35	protein_coding	15.5541	15.8081	17.5193	14.1984	13.851	15.1717	15.8266	17.0118	16.5464	13.2085	14.5648	16.3051	14.4572	14.7511	15.0588	14.2092	15.9369	17.3201	15.0004	18.7289	17.3463	17.8023	18.3693	16.5105	18.3169	17.2045	17.3628	17.3041	16.9869	17.0183	Down,"ENSG00000115414",-1.83809827771122,"2.20e-05","FN1	FN1","2q35","protein_coding",15.5541224880081,15.8081365715316,17.5192741079723,14.1983688823963,13.8509869871799,15.171738170564,15.8265511864926,17.0117724816681,16.5464361495628,13.2085479381202,14.5647645934617,16.3050572382213,14.4572248112162,14.7510854655025,15.0588158407668,14.2092430006363,15.9368717610027,17.3201165343538,15.0003727549361,18.7288542837233,17.3462953708181,17.80225030454…
Down	ENSG00000189057	-1.77709	0.000367	FAM111B;FAM111B	11q12.1	protein_coding	9.42385	10.3332	8.87845	9.99918	8.77559	7.46774	7.48936	10.323	9.53926	9.54423	9.18059	8.49403	9.353	7.52181	7.19203	11.1366	9.07928	9.49527	8.66579	12.214	8.8306	11.2379	11.6451	12.2177	8.43995	9.31152	9.61148	12.3968	10.5713	10.2173	Down,"ENSG00000189057",-1.77708543952074,"3.67e-04","FAM111B	FAM111B","11q12.1","protein_coding",9.42384747694675,10.33319098596,8.87845236586493,9.99918254188189,8.77558602257367,7.4677416039592,7.48935891782009,10.3230051363398,9.53926151968898,9.54423212580317,9.18059159201304,8.49403305895722,9.35300367951765,7.52180510361569,7.1920328253826,11.1365942740774,9.07927835184024,9.49526856019074,8.66578562325601,12.2139506164561,8.83060003139682,11.2379138…
Down	ENSG00000170425	-1.76636	0.0207	ADORA2B;ADORA2B	17p12	protein_coding	2.65163	8.8981	7.32072	2	8.09844	7.58336	7.4551	8.59222	10.7341	7.55312	9.46164	6.6986	7.20751	9.56959	7.93759	7.21733	7.23057	6.27925	7.90597	9.64308	8.80161	7.7074	9.76409	10.6152	12.0718	8.63252	11.2704	7.09375	8.59677	8.67584	Down,"ENSG00000170425",-1.76636364428485,"2.07e-02","ADORA2B	ADORA2B","17p12","protein_coding",2.6516311213924,8.89809798072144,7.32072250937134,2,8.09844131846108,7.58335668815879,7.45510147671907,8.59221920024813,10.7341114216275,7.55312189280277,9.46163920150448,6.69860006217169,7.20751197023604,9.56959260563236,7.93759060084491,7.21733057930441,7.23057475495492,6.27925156070103,7.90596690222272,9.64308088527658,8.80161475120602,7.70739982299974,9.76409…
Down	ENSG00000168542	-1.7255	0.000151	COL3A1;COL3A1	2q32.2	protein_coding	14.2203	16.365	17.9145	16.8453	16.1516	17.4248	17.4305	16.5601	17.4396	15.2528	17.1819	16.3053	15.4696	16.1436	16.417	14.7943	15.9405	19.0039	16.2148	18.1868	18.5568	18.5881	17.9424	18.1705	19.5102	18.6416	20.0599	18.545	17.0738	16.2213	Down,"ENSG00000168542",-1.72549557842917,"1.51e-04","COL3A1	COL3A1","2q32.2","protein_coding",14.2203185611918,16.3650109354784,17.9144731516147,16.8452592441161,16.1516090699121,17.4247571349599,17.4304557733217,16.5601387402978,17.4396229177729,15.2528023391786,17.1819433287427,16.3053225713048,15.4696070292336,16.1435880118372,16.4169951881407,14.7943188063073,15.9405251257702,19.0038558629072,16.2148222744542,18.1867963323382,18.5568288146426,18.58812…
Down	ENSG00000064300	-1.72194	0.0146	NGFR;NGFR	17q21.33	protein_coding	7.85084	9.33649	11.2588	8.13695	8.98985	8.32889	8.23152	9.71682	9.20379	6.03437	10.2823	8.16469	8.73588	9.36694	9.6929	7.53514	8.27257	9.85829	7.09112	8.32778	11.2188	9.0702	8.47274	10.5911	8.43348	9.82104	13.7349	7.5391	10.1261	5.39875	Down,"ENSG00000064300",-1.72194367561065,"1.46e-02","NGFR	NGFR","17q21.33","protein_coding",7.85084197737427,9.33648747854068,11.258815715564,8.13695285651375,8.98984827216898,8.32889447913171,8.23152440405165,9.7168177982606,9.20378566982647,6.03437355209649,10.2823185940747,8.16469491990899,8.73587615341608,9.36694047075472,9.69289516160663,7.53514345649488,8.27256828656879,9.85829293288442,7.09112280005958,8.32778457929027,11.2187997606742,9.07020142…
Down	ENSG00000137310	-1.71786	1.03e-05	TCF19;TCF19	6p21.33	protein_coding	11.6642	10.3737	9.80988	8.40902	9.82481	8.61168	10.5257	9.79176	9.48573	9.79403	9.83019	10.4123	9.36791	9.96548	10.1303	9.817	9.45684	9.88238	9.03589	12.3353	10.4821	11.7597	12.5167	12.4912	9.62281	9.53385	10.7421	12.846	10.5294	11.4012	Down,"ENSG00000137310",-1.71786203013146,"1.03e-05","TCF19	TCF19","6p21.33","protein_coding",11.6641963672583,10.3736761157259,9.80987937882352,8.40901755579059,9.82481070033167,8.61167994648903,10.5256834824411,9.7917571848581,9.48572692419489,9.79402577500435,9.83018572230918,10.412276824213,9.36791454998468,9.96547502593658,10.1302678447881,9.81700269960062,9.45683670596751,9.88237902139661,9.03589366748019,12.33530075328,10.4820779270929,11.759745105…
Down	ENSG00000024422	-1.71782	2.21e-07	EHD2;EHD2	19q13.33	protein_coding	10.9161	11.5332	13.3901	12.9597	13.5677	13.646	13.0819	12.3769	13.9586	12.1985	13.369	11.799	12.5361	12.1082	14.5704	12.2202	12.814	13.3775	12.9805	15.8084	14.9412	14.2595	14.9901	14.8645	15.1633	14.0305	14.7594	13.7912	14.3399	14.4774	Down,"ENSG00000024422",-1.7178202237191,"2.21e-07","EHD2	EHD2","19q13.33","protein_coding",10.9160779066286,11.5331625421067,13.3901076190877,12.9597439486402,13.5676722490118,13.6459781007374,13.0818813203697,12.3769115714109,13.958646140671,12.1984923677225,13.3690030869661,11.7990029426378,12.5361185184402,12.1081528431316,14.5704006964232,12.2202138502514,12.8139754019843,13.3775295958911,12.9805257269664,15.80837713378,14.9412219632412,14.25948682…
Down	ENSG00000167601	-1.68948	8.87e-08	AXL;AXL	19q13.2	protein_coding	10.0794	12	12.1431	12.2533	12.2409	12.684	12.0151	10.7447	12.0172	11.0416	12.663	11.611	11.6598	11.3611	12.9847	10.1559	11.3713	12.0965	11.6856	14.4249	13.298	13.4451	14.5904	12.9274	14.0818	13.6717	12.6961	12.499	12.7025	13.4713	Down,"ENSG00000167601",-1.68948400315881,"8.87e-08","AXL	AXL","19q13.2","protein_coding",10.0794060773768,12.0000052582662,12.1431140701287,12.2532644637825,12.2408643333504,12.6840350478119,12.015072863749,10.7446751021254,12.0171553513886,11.0416289345537,12.6629825844606,11.6109899759624,11.6597992268859,11.3611039051269,12.9847390319683,10.1558995853487,11.3712753111433,12.0965316103895,11.6856126963091,14.4248938058282,13.2980192977024,13.44506335…
Down	ENSG00000105974	-1.6781	0.000205	CAV1;CAV1	7q31.2	protein_coding	10.6808	12.0296	11.1201	11.6304	12.3418	12.542	11.6041	9.80851	12.5566	11.8755	12.1747	10.2052	11.5009	10.978	14.2523	10.5508	11.0896	12.0395	11.1998	15.1753	13.2076	13.2485	13.6018	14.4785	14.0187	12.9816	12.8329	10.888	13.0982	12.9274	Down,"ENSG00000105974",-1.67809800304128,"2.05e-04","CAV1	CAV1","7q31.2","protein_coding",10.6807686410936,12.0296258219593,11.1201222519404,11.6304199790353,12.341819335352,12.5419632027822,11.604087053422,9.80851174787473,12.5566473848893,11.8754855162934,12.1747413634766,10.2051931581901,11.5009096546151,10.9779648428779,14.2522670733926,10.5508041655421,11.0896305719909,12.0395300755399,11.1998462055302,15.1752731001488,13.2075759866474,13.248508109…
Down	ENSG00000135547	-1.67601	0.00286	HEY2;HEY2	6q22.31	protein_coding	10.0235	7.55531	9.98823	12.9994	12.2326	11.6644	10.1913	12.1219	9.46663	12.1537	10.6006	8.27489	12.4639	11.6167	10.6566	10.307	11.1557	10.0436	12.3389	13.9973	12.3197	10.1728	12.8552	12.3871	10.291	13.6903	12.6425	14.8725	12.5961	11.3491	Down,"ENSG00000135547",-1.67601102161102,"2.86e-03","HEY2	HEY2","6q22.31","protein_coding",10.0235229692487,7.5553059411093,9.98822897011481,12.9993956945855,12.2325536757766,11.6644264088776,10.1912689658086,12.1219349406941,9.46663056962243,12.1537272758839,10.6005983118362,8.27488883167473,12.4639339322625,11.6167283316242,10.6566206279342,10.3070398576878,11.1556556977231,10.043636632523,12.3389434075177,13.9972801644008,12.3197232965849,10.17275651…
Down	ENSG00000197321	-1.65563	0.000145	SVIL;SVIL	10p11.23	protein_coding	13.406	11.9452	13.0851	14.0358	14.7471	15.1108	14.2417	12.7422	13.6541	14.2425	14.1773	12.2776	13.7732	13.928	15.6975	11.9208	13.1463	13.2051	13.2376	16.6865	14.5066	16.6873	14.2691	14.1675	14.2936	16.5823	16.0708	14.3903	14.7372	15.2412	Down,"ENSG00000197321",-1.65563190510028,"1.45e-04","SVIL	SVIL","10p11.23","protein_coding",13.405966667292,11.9452208413837,13.085126965081,14.0357630198096,14.7470900901116,15.1107585091885,14.2416826111935,12.7421504226991,13.6541092219239,14.2424829331164,14.1773313867983,12.2775664688959,13.7731650453826,13.9279977948609,15.6974767890192,11.9208014388036,13.1463153016926,13.2051168449248,13.237573169565,16.6865329944799,14.5065833328019,16.68727799…
Down	ENSG00000117586	-1.64281	0.0139	TNFSF4;TNFSF4	1q25.1	protein_coding	2	8.82156	10.5365	8.47564	9.75579	4.23034	9.49348	9.50245	9.35683	7.21355	9.08147	9.73025	8.85355	8.58346	9.70791	8.48962	10.7494	11.0053	9.27593	12.9331	9.95065	8.10806	10.0173	11.7586	9.61711	10.828	11.6217	10.5031	10.7816	10.3742	Down,"ENSG00000117586",-1.6428142820233,"1.39e-02","TNFSF4	TNFSF4","1q25.1","protein_coding",2,8.8215597378561,10.5364554950145,8.47564173647643,9.75579190773217,4.23033504536966,9.49347810226453,9.50244904370765,9.35682793922969,7.21355439959965,9.08146871253492,9.73024825928514,8.85355256404631,8.58346460336635,9.70790696606679,8.48962106139246,10.7493807333217,11.0053065766806,9.27592750357984,12.9330889875781,9.9506496608696,8.1080622207621,10.017310…
Down	ENSG00000138030	-1.63744	4.08e-06	KHK;KHK	2p23.3	protein_coding	8.66784	8.95714	9.0595	8.60573	9.01221	9.35285	8.62473	10.4506	8.51482	8.17363	9.54973	9.48777	9.23054	8.61085	10.0734	7.26221	8.50938	7.49471	8.5399	11.8825	9.30002	10.4657	11.0246	10.5675	9.52583	10.8461	9.08013	11.0382	10.9363	10.4622	Down,"ENSG00000138030",-1.63743896025475,"4.08e-06","KHK	KHK","2p23.3","protein_coding",8.66784015631188,8.95714223576174,9.05950224725628,8.6057334983072,9.01221485109287,9.35285467878372,8.62473153934087,10.4506424195774,8.51482246960096,8.17362584582742,9.54972943508411,9.48776929977721,9.23054271232903,8.61085118951354,10.0734445044205,7.26220699894688,8.50937953713451,7.49471267321982,8.53990262698134,11.8825363364227,9.30001854395602,10.465735836…
Down	ENSG00000183856	-1.61165	0.000724	IQGAP3;IQGAP3	1q22	protein_coding	10.9957	12.0099	10.5041	10.8568	9.1631	9.78766	11.0417	9.93767	10.3182	10.2967	10.7428	9.7421	9.12039	11.2138	6.61458	11.689	9.88486	8.63667	8.10579	13.5749	9.81098	12.3153	11.7897	12.8495	11.0001	11.2716	12.1526	11.06	12.342	11.1667	Down,"ENSG00000183856",-1.61164731935036,"7.24e-04","IQGAP3	IQGAP3","1q22","protein_coding",10.9956873092283,12.0099465052897,10.5041223211257,10.8567655930761,9.16309990849854,9.78766293111919,11.0416950196604,9.93766620133188,10.3182067343534,10.2967321573728,10.7427796083654,9.74210325900868,9.12038842506246,11.2138167836716,6.61458146011504,11.6890044553515,9.88486241531725,8.6366720646077,8.10579254652313,13.5749178602928,9.81097716701782,12.31530590…
Down	ENSG00000259207	-1.60794	0.000821	ITGB3;ITGB3	17q21.32	protein_coding	8.85261	9.07266	11.2001	11.2169	11.2081	12.7665	12.0023	9.45358	12.0089	10.9088	11.7158	7.81785	10.2648	10.6748	11.9396	8.9426	10.0264	10.3712	9.49529	13.89	10.9842	12.7566	13.5823	12.6322	11.9744	12.1682	12.8234	12.4239	11.6807	11.4957	Down,"ENSG00000259207",-1.60793563696826,"8.21e-04","ITGB3	ITGB3","17q21.32","protein_coding",8.8526142897753,9.0726631860002,11.2000676430495,11.216874602237,11.2081467097541,12.7665127354675,12.002278768253,9.45357708215501,12.0089287375241,10.9087722069051,11.7158103910951,7.81785152559905,10.2647607804679,10.6747947890645,11.939629133959,8.94260105982796,10.0263967978429,10.3711734501981,9.49529459133211,13.8899991231567,10.9841975037563,12.756589932…
Down	ENSG00000184451	-1.58585	0.0148	CCR10;CCR10	17q21.2	protein_coding	6.77893	6.84788	7.5165	10.1699	8.92059	9.5444	9.18753	7.85662	8.22779	8.41818	9.75945	7.64552	9.16091	6.96538	10.6083	2	8.31484	8.70386	7.62518	10.1162	9.00177	10.3387	9.6228	9.37288	6.69225	11.8335	10.4064	11.6923	10.0655	9.71218	Down,"ENSG00000184451",-1.5858490745243,"1.48e-02","CCR10	CCR10","17q21.2","protein_coding",6.77892904926221,6.84787613779734,7.51649655242445,10.1698533725106,8.92058955481314,9.54439613347617,9.18752826470322,7.85662054899443,8.22778680365722,8.41817792338075,9.75944957657008,7.64552021262935,9.16090544571232,6.96537527334272,10.6082915570766,2,8.31483561303732,8.70386282907264,7.62518260377611,10.1162447030915,9.00177316500486,10.3386658638139,9.6228…
Down	ENSG00000123146	-1.57933	0.000384	ADGRE5;ADGRE5	19p13.12	protein_coding	12.4933	13.5039	13.0184	13.8147	14.3103	15.0201	13.1145	11.6113	14.1028	13.588	13.4735	12.909	13.5575	13.1165	14.4056	11.5256	12.3955	13.1655	12.6581	16.5603	13.7264	13.7995	15.3139	13.0856	13.8762	16.7852	14.5071	13.5037	14.2709	14.6738	Down,"ENSG00000123146",-1.57932638778103,"3.84e-04","ADGRE5	ADGRE5","19p13.12","protein_coding",12.4933450891623,13.5038970295139,13.0183504966179,13.8146609241969,14.310288585299,15.0201326762887,13.1144854844269,11.6112625879872,14.1028286263252,13.5880440962954,13.473519496245,12.9089868025286,13.5574764890989,13.1165381368489,14.4055657480156,11.52560041116,12.3955170411757,13.1655296675181,12.6580945824543,16.5602941221411,13.7263908932743,13.7995187…
Down	ENSG00000123146	-1.57933	0.000384	ADGRE5;CD97	19p13.12	protein_coding	12.4933	13.5039	13.0184	13.8147	14.3103	15.0201	13.1145	11.6113	14.1028	13.588	13.4735	12.909	13.5575	13.1165	14.4056	11.5256	12.3955	13.1655	12.6581	16.5603	13.7264	13.7995	15.3139	13.0856	13.8762	16.7852	14.5071	13.5037	14.2709	14.6738	Down,"ENSG00000123146",-1.57932638778103,"3.84e-04","ADGRE5	CD97","19p13.12","protein_coding",12.4933450891623,13.5038970295139,13.0183504966179,13.8146609241969,14.310288585299,15.0201326762887,13.1144854844269,11.6112625879872,14.1028286263252,13.5880440962954,13.473519496245,12.9089868025286,13.5574764890989,13.1165381368489,14.4055657480156,11.52560041116,12.3955170411757,13.1655296675181,12.6580945824543,16.5602941221411,13.7263908932743,13.799518704…
Down	ENSG00000131747	-1.57339	0.00318	TOP2A;TOP2A	17q21.2	protein_coding	12.3141	13.6974	12.9762	12.8981	11.6809	10.7662	13.3618	13.7706	12.529	13.4046	12.0181	12.4128	12.0191	13.3343	8.4876	13.9499	12.9397	10.1983	11.0123	15.5436	12.8295	14.6069	13.5394	15.6217	12.8142	11.0569	14.9705	14.9224	13.0191	11.8682	Down,"ENSG00000131747",-1.57339314430429,"3.18e-03","TOP2A	TOP2A","17q21.2","protein_coding",12.3140866258747,13.6973916788222,12.9761595875907,12.8981448981339,11.6809423790269,10.766157658549,13.3618167474087,13.770636911791,12.529011401898,13.4045832855088,12.0180776807385,12.4128104317708,12.0190520991674,13.334286119048,8.48760192013328,13.9499174659731,12.9396697385377,10.1982945295932,11.0122997723985,15.5435566727462,12.8294774972638,14.606923346…
Down	ENSG00000117020	-1.56308	0.000915	AKT3;AKT3	1q44	protein_coding	7.94298	13.1941	12.6786	12.0801	13.4981	14.365	12.3836	11.7225	12.9683	12.3612	12.5595	11.5541	12.4025	11.6096	14.6397	11.4147	12.6726	13.019	11.9441	14.6888	13.6845	14.8749	14.5963	13.0797	13.6656	16.0065	13.6076	13.419	13.3482	14.5081	Down,"ENSG00000117020",-1.56308405148034,"9.15e-04","AKT3	AKT3","1q44","protein_coding",7.94298338865693,13.1941085381969,12.6786431538497,12.0801388423698,13.4980615643098,14.3649848985789,12.3835807745373,11.72251091863,12.9682666700162,12.3612386691947,12.5594856766511,11.5541246510713,12.4025023691235,11.6096494714402,14.6396992211324,11.4146888748589,12.672623494119,13.0189996567337,11.9441369617616,14.688770408677,13.684500549195,14.8748619041243,…
Down	ENSG00000198826	-1.54377	9.04e-05	ARHGAP11A;ARHGAP11A	15q13.3	protein_coding	10.1488	12.2201	10.8306	10.9703	9.73353	9.77208	11.2459	11.3324	10.2061	11.3043	9.77884	11.0977	10.1472	10.6813	8.75044	11.2826	10.7685	9.99239	8.83077	13.0096	10.8174	12.8415	12.1615	13.4053	10.5461	11.4173	12.9841	11.9832	11.4497	11.111	Down,"ENSG00000198826",-1.543769083349,"9.04e-05","ARHGAP11A	ARHGAP11A","15q13.3","protein_coding",10.1487676535664,12.2200833228977,10.8306340055889,10.9703415626218,9.73352838715206,9.77208089177212,11.2458552895221,11.3323830617212,10.2060984504118,11.3043006259243,9.77883766402592,11.0976687150582,10.1472387077107,10.6812682819179,8.75044216810925,11.2826042414753,10.7685164157446,9.99238834804992,8.83077484177502,13.0096352693302,10.8174467545987,12.8…
Down	ENSG00000024526	-1.54069	0.00238	DEPDC1;DEPDC1	1p31.3	protein_coding	10.6116	10.945	9.86932	8.53932	8.78428	7.50173	9.6531	10.6173	8.96613	10.3164	8.76053	9.92353	10.0929	10.1751	8.82315	11.0094	10.0264	6.27925	5.63842	12.7688	10.7175	11.3084	10.4999	12.2747	9.62565	9.78812	11.6063	11.2886	11.108	10.4273	Down,"ENSG00000024526",-1.54069256758666,"2.38e-03","DEPDC1	DEPDC1","1p31.3","protein_coding",10.611558224607,10.9449572779342,9.86932495236626,8.53932452333666,8.78427642391683,7.50173061792632,9.65309979667696,10.6173383873605,8.96612562033013,10.3163625586784,8.76053038531313,9.92353190179726,10.0929312347486,10.1751388160119,8.82315076280609,11.0094330154133,10.0263967978429,6.27925156070103,5.63841819725584,12.7687728068497,10.7175361406446,11.308409…
Down	ENSG00000169607	-1.51132	0.000548	CKAP2L;CKAP2L	2q14.1	protein_coding	8.65427	10.7878	9.31329	9.47345	8.26292	5.93	9.48501	9.57605	9.40527	9.46101	9.09036	9.24278	9.03266	8.96739	5.12591	9.34431	8.32728	7.82095	9.43645	10.9021	9.8773	10.4249	10.4869	11.2426	9.13348	9.20329	10.9265	11.4533	11.1373	10.6301	Down,"ENSG00000169607",-1.511317193721,"5.48e-04","CKAP2L	CKAP2L","2q14.1","protein_coding",8.65427463149467,10.7877684915105,9.31328765714247,9.473453554955,8.26291932142781,5.93000187364348,9.48501397411482,9.57605175420741,9.40527122404061,9.46101190930774,9.09036362059296,9.24277612406829,9.03265638487059,8.9673882626102,5.12590662658199,9.34430565482312,8.3272780537112,7.82094921388168,9.436451419237,10.9020736366064,9.87730329146355,10.42491040824…
Down	ENSG00000109674	-1.47056	0.0237	NEIL3;NEIL3	4q34.3	protein_coding	2	9.75951	7.63366	8.63253	7.39373	4.97405	9.32033	9.53637	7.73187	8.83592	8.08765	8.44047	5.28913	8.92834	7.37514	9.03859	7.51791	7.62278	6.16731	10.9594	7.79991	8.21188	10.1171	10.4176	9.13348	8.84352	9.56442	10.1627	10.232	8.80176	Down,"ENSG00000109674",-1.47056272941043,"2.37e-02","NEIL3	NEIL3","4q34.3","protein_coding",2,9.75951245452073,7.63365579057195,8.63252637584337,7.39373277749667,4.97404630018686,9.3203305743633,9.53637099068301,7.73187433186643,8.83591691823756,8.08764649200775,8.44047025343246,5.28913453083906,8.92834057762809,7.3751374994802,9.03859332290688,7.51791075679126,7.62278322694886,6.16730702412517,10.9594140412983,7.7999070940105,8.21187832187952,10.1171145…
Down	ENSG00000019549	-1.45169	0.000171	SNAI2;SNAI2	8q11.21	protein_coding	11.0144	12.6821	12.2853	11.3045	11.7222	11.9799	11.0204	12.4886	13.4825	11.6472	12.546	10.9636	11.4263	12.7422	13.1991	11.2929	12.4546	13.5795	11.0704	14.0696	14.8099	13.3066	12.5982	14.5583	13.8329	12.5727	14.3804	11.973	13.6628	12.5193	Down,"ENSG00000019549",-1.45168656400628,"1.71e-04","SNAI2	SNAI2","8q11.21","protein_coding",11.0143908744482,12.6821383442668,12.2853222408168,11.3044551841513,11.7222302370749,11.9798888220382,11.0203765825751,12.4885558014747,13.4824752604521,11.6472457652658,12.5460104838418,10.9635963817921,11.4263017594889,12.7422104997858,13.199114768252,11.2929140798695,12.454604206825,13.5795334596509,11.0703704106885,14.069607084915,14.8098663563214,13.30657929…
Down	ENSG00000108821	-1.43705	0.0118	COL1A1;COL1A1	17q21.33	protein_coding	15.0404	15.9236	18.836	17.0503	15.6964	16.7419	17.4357	18.1818	17.9352	15.5616	17.469	16.7256	15.6977	16.3537	16.8428	15.4995	16.3429	19.5903	16.5684	18.0191	19.3527	16.9676	17.9621	18.0793	19.7897	18.5706	20.7644	16.348	17.1665	16.7085	Down,"ENSG00000108821",-1.43704902976721,"1.18e-02","COL1A1	COL1A1","17q21.33","protein_coding",15.040441781483,15.9235999651496,18.8360176332677,17.0502867538172,15.6964087274881,16.74193756879,17.4357152203515,18.1818392801749,17.935211846423,15.5615911052752,17.469033030527,16.7255921115456,15.6976686035403,16.3536560761918,16.8427630838916,15.499458173768,16.342866291232,19.5902761502455,16.5684147481199,18.0190935141624,19.3526909227817,16.9676073336…
Down	ENSG00000168280	-1.42875	0.00834	KIF5C;KIF5C	2q23.1	protein_coding	9.95988	7.51036	6.87368	8.15185	8.39928	8.73468	7.02786	10.031	7.80211	7.38625	10.537	7.32921	8.18786	9.54011	8.57908	9.09177	9.32862	8.4741	7.93626	10.0469	9.47238	10.6793	8.9069	7.1414	8.49067	10.7132	10.9147	12.1507	9.13208	8.91757	Down,"ENSG00000168280",-1.42875106215279,"8.34e-03","KIF5C	KIF5C","2q23.1","protein_coding",9.95988437844062,7.51036191635024,6.87368201940879,8.15184618465225,8.39927978798034,8.73468230272695,7.02786328813653,10.0310424425092,7.80211347060996,7.38624659541085,10.5369551985917,7.32920834697184,8.18785655088247,9.54010919697733,8.57908423001012,9.09177423058427,9.32861807919529,8.47410373250676,7.93626454287331,10.0468675985492,9.47237860037174,10.679267…
Down	ENSG00000139970	-1.40514	0.00279	RTN1;RTN1	14q23.1	protein_coding	8.02116	7.932	10.2977	10.3598	9.16643	10.1776	8.06736	9.68087	8.65216	9.45259	9.41814	9.83359	9.20862	9.46297	6.84932	9.13585	8.28538	10.5875	10.3503	12.1715	10.3006	7.74249	11.5712	11.6363	8.95082	10.6413	10.9807	11.5225	9.62888	9.67034	Down,"ENSG00000139970",-1.40513992921751,"2.79e-03","RTN1	RTN1","14q23.1","protein_coding",8.02116101421603,7.93199695585489,10.2976909359338,10.3598119940845,9.16642776230025,10.1776038358606,8.06736107979361,9.68087222013421,8.65215935430736,9.45258861479543,9.41814327297188,9.83359150077802,9.208622358219,9.46296874794605,6.84931705116469,9.135847817438,8.28537901421357,10.5875464534435,10.3502728856843,12.1714833757146,10.300622476313,7.742494617318…
Down	ENSG00000175899	-1.39041	1.4e-05	A2M;A2M	12p13.31	protein_coding	12.8106	13.5418	14.2183	14.029	14.2448	15.2264	14.3651	11.8253	13.7928	13.3481	14.1802	13.6937	13.8681	13.5861	15.0467	12.5556	13.3405	14.0518	13.8465	15.5172	14.7559	14.9133	16.2996	16.2868	14.5909	15.0247	15.0277	14.613	14.8056	15.5704	Down,"ENSG00000175899",-1.39040903185644,"1.40e-05","A2M	A2M","12p13.31","protein_coding",12.8106084026925,13.5417614578073,14.2182874259426,14.0289725160502,14.2447987237133,15.2263588404611,14.3651023830905,11.8253341941672,13.7928184184513,13.3481433096259,14.1801984319333,13.6936590138347,13.8680998293091,13.5860902083937,15.0467422328394,12.5555980368,13.3405258188865,14.0518374250712,13.8464675553483,15.5172227255047,14.7558767195794,14.913268131…
Down	ENSG00000120334	-1.38629	1.3e-05	CENPL;C1orf155	1q25.1	protein_coding	8.82382	10.1014	9.71336	10.7085	9.72678	9.50304	8.73829	10.4375	8.90715	10.0533	9.7664	10.1912	10.4676	10.6474	9.26431	10.6214	11.0725	9.28162	10.2023	12.5394	10.5962	11.633	10.8568	12.331	10.3211	11.2407	11.3013	10.3196	11.4894	11.2522	Down,"ENSG00000120334",-1.3862919569989,"1.30e-05","CENPL	C1orf155","1q25.1","protein_coding",8.82381963412033,10.1014447515374,9.7133562206234,10.7085120291177,9.72678177927352,9.50304298624987,8.73829260828933,10.4375375015472,8.90714614315307,10.0533048721432,9.76640384200419,10.191207879553,10.4675719760705,10.6474046239889,9.2643096234164,10.6213978727589,11.072487140782,9.28161978655743,10.2022973893627,12.539359232802,10.5961901714261,11.63300241…
Down	ENSG00000120334	-1.38629	1.3e-05	CENPL;CENPL	1q25.1	protein_coding	8.82382	10.1014	9.71336	10.7085	9.72678	9.50304	8.73829	10.4375	8.90715	10.0533	9.7664	10.1912	10.4676	10.6474	9.26431	10.6214	11.0725	9.28162	10.2023	12.5394	10.5962	11.633	10.8568	12.331	10.3211	11.2407	11.3013	10.3196	11.4894	11.2522	Down,"ENSG00000120334",-1.3862919569989,"1.30e-05","CENPL	CENPL","1q25.1","protein_coding",8.82381963412033,10.1014447515374,9.7133562206234,10.7085120291177,9.72678177927352,9.50304298624987,8.73829260828933,10.4375375015472,8.90714614315307,10.0533048721432,9.76640384200419,10.191207879553,10.4675719760705,10.6474046239889,9.2643096234164,10.6213978727589,11.072487140782,9.28161978655743,10.2022973893627,12.539359232802,10.5961901714261,11.63300241813…
Down	ENSG00000137070	-1.38163	0.000367	IL11RA;IL11RA	9p13.3	protein_coding	10.2478	11.2877	10.0422	10.9943	11.3597	11.4007	10.3046	10.7866	10.9255	10.7501	10.5834	9.46827	10.7797	11.0227	12.1881	9.79579	10.6743	10.9272	11.0346	12.9074	14.287	11.2738	11.8975	11.379	10.6832	11.6156	12.4464	11.9168	10.6943	10.9304	Down,"ENSG00000137070",-1.3816308792137,"3.67e-04","IL11RA	IL11RA","9p13.3","protein_coding",10.2478353687971,11.2877202972861,10.0422115918174,10.9942960952104,11.3597443632686,11.4007158412577,10.3046306269247,10.786620273753,10.9254590488413,10.7501084448762,10.5833744732053,9.46827470607444,10.7796528574572,11.0226778293792,12.1881134792515,9.7957918695454,10.6742584269164,10.9272424201776,11.0346428353838,12.9074411823804,14.2870436137419,11.2738418…
Down	ENSG00000088325	-1.35931	0.0058	TPX2;TPX2	20q11.21	protein_coding	13.6631	13.1039	12.1173	12.1615	10.9027	9.34117	12.036	12.6008	11.6208	12.1257	11.3479	12.2983	12.2925	12.4931	8.67387	12.8176	11.578	10.5483	10.7759	14.3814	12.2452	13.9606	12.9377	15.1077	11.8925	10.7055	13.0843	13.4275	12.8086	12.7094	Down,"ENSG00000088325",-1.35930519204421,"5.80e-03","TPX2	TPX2","20q11.21","protein_coding",13.6631161732037,13.1039061795007,12.1172543384496,12.1614992355081,10.9026786928105,9.34116892876671,12.035986463993,12.6007530315704,11.6207811747125,12.1256562223552,11.3478697533752,12.2982902419922,12.2925093960542,12.4930683452688,8.67387384124081,12.8176085080155,11.5780365417321,10.5482966547763,10.7758863153042,14.3814048492297,12.2452103909296,13.960557…
Down	ENSG00000088325	-1.35931	0.0058	TPX2;HCTP4	20q11.21	protein_coding	13.6631	13.1039	12.1173	12.1615	10.9027	9.34117	12.036	12.6008	11.6208	12.1257	11.3479	12.2983	12.2925	12.4931	8.67387	12.8176	11.578	10.5483	10.7759	14.3814	12.2452	13.9606	12.9377	15.1077	11.8925	10.7055	13.0843	13.4275	12.8086	12.7094	Down,"ENSG00000088325",-1.35930519204421,"5.80e-03","TPX2	HCTP4","20q11.21","protein_coding",13.6631161732037,13.1039061795007,12.1172543384496,12.1614992355081,10.9026786928105,9.34116892876671,12.035986463993,12.6007530315704,11.6207811747125,12.1256562223552,11.3478697533752,12.2982902419922,12.2925093960542,12.4930683452688,8.67387384124081,12.8176085080155,11.5780365417321,10.5482966547763,10.7758863153042,14.3814048492297,12.2452103909296,13.96055…
Down	ENSG00000198901	-1.35811	0.00465	PRC1;PRC1	15q26.1	protein_coding	12.0518	13.0957	11.5045	11.477	9.74915	10.4057	11.9943	11.9451	11.135	11.7868	10.7286	11.7244	11.477	11.4647	9.37862	11.9612	11.1048	9.75771	10.1515	12.9587	10.818	13.456	13.4506	14.5915	10.4644	10.2938	12.8827	12.8325	11.7934	11.405	Down,"ENSG00000198901",-1.35811282895277,"4.65e-03","PRC1	PRC1","15q26.1","protein_coding",12.0517962942368,13.0957179036917,11.5045397665156,11.4769938305672,9.74914885182289,10.4056564725466,11.9943487096807,11.9450803465285,11.1350075814529,11.7867987663577,10.7286060745647,11.7243967731472,11.4770397336424,11.4646906200614,9.37861812719632,11.9611687915162,11.1047669406113,9.75771392850881,10.1515494268944,12.9587085741151,10.8180499382889,13.456007…
Down	ENSG00000137807	-1.32783	0.00236	KIF23;KIF23	15q23	protein_coding	10.6373	12.4941	10.5317	10.4363	9.87245	7.66811	10.5284	10.8723	10.6499	10.9919	9.80339	10.9009	11.0078	10.9577	9.40254	11.1269	10.0226	8.63667	7.88541	12.6055	11.0208	12.6101	11.8609	12.9269	11.9457	10.4585	12.1123	11.3208	11.159	11.3244	Down,"ENSG00000137807",-1.32783001683508,"2.36e-03","KIF23	KIF23","15q23","protein_coding",10.6372995231179,12.494134334494,10.531745824015,10.4363167039485,9.87245461169806,7.66811336994722,10.5284318770898,10.8723423591035,10.6498511712933,10.991922691736,9.80338837195299,10.9008624843423,11.0078040754121,10.9577464637724,9.40254245241675,11.1269208660189,10.0225762700586,8.6366720646077,7.8854091152148,12.605459471903,11.0208133940132,12.6100933138371…
Down	ENSG00000262634	-1.32444	0.016	SKA1;SKA1	CHR_HSCHR18_1_CTG1_1	protein_coding	7.20826	11.1406	8.83629	7.70368	7.1995	7.22484	9.94816	10.1336	9.61493	9.54106	8.32093	10.0057	8.63265	9.01289	6.87994	9.74926	8.62139	7.43082	7.62518	10.8577	9.05391	10.3958	9.62979	10.9869	8.17119	9.62989	12.2202	10.213	10.736	9.23498	Down,"ENSG00000262634",-1.3244408374356,"1.60e-02","SKA1	SKA1","CHR_HSCHR18_1_CTG1_1","protein_coding",7.20826084229629,11.1406397796865,8.83629450843105,7.70368341005826,7.19949891418378,7.22484308590167,9.94816109553566,10.1335913499813,9.61492978472594,9.54105744014205,8.32092820841908,10.005736212145,8.63265001550373,9.01289184175993,6.87993750564343,9.74926198602039,8.62139445337776,7.43081917951589,7.62518260377611,10.8577464720908,9.053914354600…
Down	ENSG00000262634	-1.32444	0.016	SKA1;C18orf24	CHR_HSCHR18_1_CTG1_1	protein_coding	7.20826	11.1406	8.83629	7.70368	7.1995	7.22484	9.94816	10.1336	9.61493	9.54106	8.32093	10.0057	8.63265	9.01289	6.87994	9.74926	8.62139	7.43082	7.62518	10.8577	9.05391	10.3958	9.62979	10.9869	8.17119	9.62989	12.2202	10.213	10.736	9.23498	Down,"ENSG00000262634",-1.3244408374356,"1.60e-02","SKA1	C18orf24","CHR_HSCHR18_1_CTG1_1","protein_coding",7.20826084229629,11.1406397796865,8.83629450843105,7.70368341005826,7.19949891418378,7.22484308590167,9.94816109553566,10.1335913499813,9.61492978472594,9.54105744014205,8.32092820841908,10.005736212145,8.63265001550373,9.01289184175993,6.87993750564343,9.74926198602039,8.62139445337776,7.43081917951589,7.62518260377611,10.8577464720908,9.05391435…
Down	ENSG00000026103	-1.31242	0.00161	FAS;FAS	10q23.31	protein_coding	9.02695	8.27507	9.31548	9.04924	10.1087	9.66554	9.05275	6.56807	8.69791	8.68876	9.22569	8.72662	8.66922	8.50867	10.1618	8.12679	7.84078	9.56283	9.15232	11.8503	9.17186	9.62988	11.0161	7.77601	9.3888	9.91362	10.324	10.8273	9.24127	10.8326	Down,"ENSG00000026103",-1.31242018889844,"1.61e-03","FAS	FAS","10q23.31","protein_coding",9.02695292129131,8.27506983623082,9.31548143098345,9.04923685505119,10.1087460618176,9.66553943143094,9.05275071761959,6.56806935282305,8.69791096527185,8.68876312068858,9.22569386648724,8.72662203870378,8.66922397673177,8.50866812011567,10.1617609304058,8.1267855152045,7.84077830927473,9.56283059769093,9.15231853587407,11.8503205395265,9.17186321915389,9.62987798…
Down	ENSG00000117228	-1.31036	0.00328	GBP1;GBP1	1p22.2	protein_coding	11.4111	14.0337	13.1263	12.0655	12.7618	12.4716	14.5129	12.5887	13.1599	12.0408	11.7673	13.6334	13.4771	12.2326	12.9792	11.379	12.5771	12.7198	10.493	14.6681	12.7339	13.8901	14.5873	13.8166	12.6857	12.6481	12.0761	15.6809	14.4378	14.873	Down,"ENSG00000117228",-1.31036388084172,"3.28e-03","GBP1	GBP1","1p22.2","protein_coding",11.4110939445489,14.0337426529393,13.1263218661608,12.0654659417997,12.7618135167919,12.4716222575934,14.5129305738949,12.5886790250159,13.1598932243829,12.0408215049655,11.7673309161028,13.6333718591324,13.4770973276502,12.2325734071006,12.9792255980638,11.3789687307095,12.5770924583882,12.7197639284054,10.4929906766783,14.668126863478,12.7339459436959,13.89008907…
Down	ENSG00000165480	-1.29603	0.0403	SKA3;SKA3	13q12.11	protein_coding	11.4442	11.3712	10.4005	10.4164	8.64808	8.74536	10.6795	11.3149	8.86766	11.3476	9.91899	11.3692	9.95326	10.33	2	10.9496	10.8068	9.55215	8.58522	13.1436	9.57444	11.7565	10.9501	13.4218	10.3795	11.1342	10.9364	11.7746	10.8158	10.3626	Down,"ENSG00000165480",-1.29602609532019,"4.03e-02","SKA3	SKA3","13q12.11","protein_coding",11.4441851474636,11.3712140687641,10.4004682009379,10.4164116301998,8.64808119884633,8.74536129411823,10.6794947929931,11.3148993792133,8.86765657031114,11.3476464135958,9.9189929681058,11.3691784007828,9.95326214118774,10.3299757353258,2,10.9496411367908,10.8067834325734,9.55214524289717,8.58522170852678,13.1436085130541,9.57443579887441,11.7565297177034,10.9501…
Down	ENSG00000100292	-1.28172	0.000639	HMOX1;HMOX1	22q12.3	protein_coding	11.8387	10.8624	11.3691	10.2095	10.8856	10.7653	11.1321	11.9501	11.9798	9.92766	10.8197	12.194	11.6942	12.3569	9.958	10.7435	10.375	11.3488	10.3689	12.649	10.8573	12.014	10.7299	12.2021	12.4688	14.124	11.6252	12.2564	13.0502	12.878	Down,"ENSG00000100292",-1.28172229851629,"6.39e-04","HMOX1	HMOX1","22q12.3","protein_coding",11.8386543028655,10.8624189482937,11.369060167031,10.2095429463785,10.8856173103878,10.7652834523565,11.1321058327246,11.9501225699125,11.9797604560905,9.92765999979031,10.8196765447365,12.193989326602,11.6942216183335,12.3568852440409,9.95799962437081,10.7435335912164,10.3749511369675,11.3487603355234,10.3689040108854,12.6490291594226,10.8573125982622,12.0139699…
Down	ENSG00000121005	-1.26938	0.0539	CRISPLD1;CRISPLD1	8q21.13	protein_coding	11.2286	12.9823	10.6719	12.4947	11.34	10.8779	10.7901	10.2349	10.1756	12.0304	11.2998	9.47006	11.6532	12.3717	7.1297	11.4142	10.9471	10.653	10.9256	10.6644	15.2304	12.2339	10.2751	13.498	11.5856	9.43363	12.1926	11.5898	10.3988	8.29027	Down,"ENSG00000121005",-1.26938079341996,"5.39e-02","CRISPLD1	CRISPLD1","8q21.13","protein_coding",11.228625198218,12.982289430176,10.671894500991,12.494721426652,11.3399863348383,10.8779467353241,10.7901280251921,10.2348519460504,10.1755531332049,12.0303883461293,11.2997876529811,9.47005786731569,11.6532208848389,12.3716972782225,7.12969525712273,11.4141918657654,10.9470878754191,10.6530146216197,10.9256038943591,10.6643879364255,15.2304151950974,12.233895…
Down	ENSG00000149557	-1.26613	0.00151	FEZ1;FEZ1	11q24.2	protein_coding	7.61911	8.43884	10.388	8.62721	9.78206	10.7809	9.62513	9.50474	9.57536	8.67435	9.35126	8.63422	9.28655	8.27342	10.956	8.3676	9.52504	10.8021	9.18633	10.6311	11.7523	10.6732	10.8514	11.4767	11.6123	10.8441	10.3098	10.4647	10.3341	9.05399	Down,"ENSG00000149557",-1.26612724400669,"1.51e-03","FEZ1	FEZ1","11q24.2","protein_coding",7.61910638007614,8.43884075178719,10.3880143827585,8.62720745904742,9.78206240533268,10.7809386838335,9.62512719374267,9.50473549043951,9.57536494355113,8.67434685168067,9.35126250837106,8.63422173571738,9.2865474651311,8.27341715603473,10.9559941666398,8.36760406457434,9.52503573181805,10.80205608507,9.18633014901354,10.6310643546634,11.7522559731559,10.673217378…
Down	ENSG00000277586	-1.24826	0.00427	NEFL;NEFL	8p21.2	protein_coding	8.5672	8.62859	10.3691	11.5533	10.1829	10.5344	9.89804	10.0916	10.2736	9.7369	10.926	8.88471	10.3182	9.8821	10.9141	9.48725	10.6138	11.2792	10.5332	12.3955	10.9842	11.1183	9.40559	10.5743	10.9051	13.4668	9.85124	11.4176	10.386	11.9064	Down,"ENSG00000277586",-1.24826395687002,"4.27e-03","NEFL	NEFL","8p21.2","protein_coding",8.56719582909741,8.62858647957657,10.3691297328858,11.553293703973,10.1829177669281,10.5343823868476,9.89803680289827,10.0916180771934,10.2735793234716,9.73690205242157,10.9259814954304,8.88470865365586,10.3181984624715,9.88210409159343,10.9140745094069,9.48725300767949,10.6137522770082,11.279191461409,10.5331910843424,12.3954553400855,10.9841975037563,11.118317350…
Down	ENSG00000112984	-1.2378	0.0187	KIF20A;KIF20A	5q31.2	protein_coding	10.0784	12.1722	10.5972	10.5685	9.99917	8.77693	11.2009	10.3008	10.3472	10.4254	10.247	10.7424	10.3611	10.4256	6.44063	10.5535	10.1977	8.40927	8.6897	12.7843	10.5891	12.6043	11.3002	12.8702	10.2363	9.45477	11.992	11.3373	10.2259	8.555	Down,"ENSG00000112984",-1.23779936849186,"1.87e-02","KIF20A	KIF20A","5q31.2","protein_coding",10.0783906344281,12.1721939946137,10.597223806705,10.5684549922303,9.99917000699359,8.77693202241898,11.2009090972543,10.3008089285856,10.347209405794,10.4254066771631,10.2469560613244,10.7424234347937,10.361058959857,10.4256117243037,6.44063222587399,10.5535147188438,10.1976847320076,8.40927000178129,8.68969585206708,12.7842500781884,10.5891398975278,12.60434169…
Down	ENSG00000166592	-1.21471	0.0884	RRAD;RRAD	16q22.1	protein_coding	5.47075	8.78257	9.35654	10.9881	10.9067	11.5055	8.60404	7.17343	10.6221	10.6327	9.59418	8.9033	7.94433	9.78271	9.71853	9.88601	7.13	10.2133	7.22804	9.34983	9.5844	9.94941	10.9518	6.37333	10.505	10.8127	9.54192	9.23977	10.3249	13.6533	Down,"ENSG00000166592",-1.21471085024086,"8.84e-02","RRAD	RRAD","16q22.1","protein_coding",5.47075356901063,8.78257140528741,9.35654157566405,10.9880853306562,10.9066639819941,11.5054664685046,8.6040359567149,7.1734284183588,10.6220731893737,10.6327325406957,9.59418338119836,8.90330492769452,7.94433316750351,9.78271329656537,9.71853484707023,9.88601244806155,7.1299982594849,10.2132931439043,7.22804277255259,9.3498334781063,9.58439723136836,9.94941019118…
Down	ENSG00000165891	-1.19977	0.0782	E2F7;E2F7	12q21.2	protein_coding	9.3108	10.7292	7.66152	8.76435	7.96721	7.683	8.94167	9.02066	9.27412	10.4753	8.85229	9.54641	9.24408	9.57719	5.80587	9.92421	7.13	2	6.65412	11.1964	8.41819	10.9154	10.9624	11.2129	9.74536	7.3069	9.44306	10.0934	9.77197	9.9918	Down,"ENSG00000165891",-1.19976924963096,"7.82e-02","E2F7	E2F7","12q21.2","protein_coding",9.31080060179711,10.7292426129495,7.66151708975865,8.76435303525019,7.96721095662104,7.68300264564834,8.941672344788,9.0206578124229,9.27412085567565,10.4753238611231,8.85228508261322,9.54641187191386,9.24407570689852,9.57718585337578,5.80587409061983,9.92421288464187,7.1299982594849,2,6.65412023754472,11.1964209317484,8.41819101905069,10.915430160321,10.962357596…
Down	ENSG00000169071	-1.19654	0.000721	ROR2;ROR2	9q22.31	protein_coding	11.3635	8.10136	11.5336	11.7299	12.1589	12.2234	11.3683	10.8926	11.3119	11.2764	12.4828	10.5794	10.1122	10.9436	11.5289	10.7091	10.9966	11.3525	12.2473	13.2854	11.793	12.9032	12.9442	12.0266	12.4136	12.5655	12.3753	13.6104	12.1816	11.3437	Down,"ENSG00000169071",-1.19654087738538,"7.21e-04","ROR2	ROR2","9q22.31","protein_coding",11.3635362072856,8.10136187887592,11.5335694687406,11.7299229174,12.1588668385873,12.223399521876,11.3682623842074,10.8925635619529,11.3119381718723,11.2764135975833,12.4828146261743,10.5793583726996,10.1122460492058,10.9436189272987,11.5288601396848,10.7091011232119,10.9966165475867,11.3524602139341,12.2472620401254,13.2853946349602,11.7930180508429,12.9032063893…
Down	ENSG00000132170	-1.19345	0.0554	PPARG;PPARG	3p25.2	protein_coding	8.06283	6.79434	8.67138	8.14442	9.54185	10.1241	7.65948	9.81957	10.7995	9.55686	9.94987	9.81266	10.2568	10.0813	10.6026	10.1969	9.6208	8.66472	11.6388	10.5465	9.69098	10.7399	8.55724	11.4263	10.7062	8.42331	9.09345	13.5335	10.7775	8.10724	Down,"ENSG00000132170",-1.19344796624332,"5.54e-02","PPARG	PPARG","3p25.2","protein_coding",8.0628296564602,6.79434430722385,8.67137664910554,8.14441873897565,9.54185137921662,10.124055051592,7.65947707836674,9.8195743253684,10.7994826264132,9.55686146651437,9.94986646701409,9.81266362575598,10.2567719189586,10.0812500404154,10.6025653619334,10.1969295038469,9.62080371555297,8.66471883568364,11.6387864103437,10.5464598133678,9.69097806360486,10.739860827…
Down	ENSG00000092853	-1.19294	0.0361	CLSPN;CLSPN	1p34.3	protein_coding	10.521	12.5086	10.3776	10.7665	9.48168	7.54312	10.6844	10.4996	10.196	9.4132	9.68507	10.5468	10.1063	8.0479	7.05115	10.3049	8.98295	8.15057	8.07889	12.6926	9.40973	10.9174	11.3636	11.9746	9.36181	9.42295	11.7791	12.0851	11.5753	10.4485	Down,"ENSG00000092853",-1.19294126165242,"3.61e-02","CLSPN	CLSPN","1p34.3","protein_coding",10.5210322468526,12.5086199664792,10.3775534433504,10.766511984831,9.48167819458126,7.54312086501756,10.6844319584606,10.4996122253705,10.1959883655981,9.41319515905022,9.68506557311206,10.5467785546473,10.1063305237874,8.04789760259135,7.05115069439046,10.3048965838679,8.98295323245955,8.15057125841451,8.0788854301188,12.6925839463582,9.40973143126851,10.91735105…
Down	ENSG00000114790	-1.18997	0.0163	ARHGEF26;ARHGEF26	3q25.2	protein_coding	8.48682	5.89712	9.55526	8.98416	10.6891	9.8434	8.58304	9.76911	9.49282	10.0444	10.537	9.01501	10.1898	10.6959	11.6156	9.98705	10.6694	8.48313	9.23182	12.0111	11.4926	11.5052	10.2077	8.97559	12.5319	10.2776	11.0541	10.975	9.53395	10.2259	Down,"ENSG00000114790",-1.18997260002838,"1.63e-02","ARHGEF26	ARHGEF26","3q25.2","protein_coding",8.48681938266024,5.897123709624,9.55526421452997,8.98415507015693,10.6890760053211,9.84339900641507,8.58303916813703,9.76911072780464,9.49282338907901,10.0443639595049,10.5369551985917,9.01500750022893,10.189818739481,10.6958736270786,11.6155685504357,9.98705238514075,10.6693799221231,8.48313235338134,9.23182426053246,12.0111445687935,11.4925819620318,11.505155…
Down	ENSG00000164692	-1.18835	0.0111	COL1A2;COL1A2	7q21.3	protein_coding	14.9198	15.7525	18.4529	17.0745	15.7287	17.0331	17.2919	17.8773	17.6746	15.6264	16.9939	16.4338	15.7022	16.3338	16.6437	16.1675	16.3624	19.0498	16.4725	17.7279	18.9421	17.3031	18.1467	17.7394	19.2289	18.6438	19.5038	16.5951	17.2136	16.9622	Down,"ENSG00000164692",-1.18835192926963,"1.11e-02","COL1A2	COL1A2","7q21.3","protein_coding",14.9198095784231,15.7524504134644,18.4528616942069,17.0745333326617,15.7287406594102,17.0331466991924,17.2918553729518,17.8773168917501,17.6745704942888,15.626401496536,16.9939125958952,16.4337850391486,15.7021799031889,16.3337854601442,16.6436830466765,16.1675209655444,16.3624253658379,19.0498060457005,16.4724753617965,17.7278827992263,18.9421333291491,17.303086…
Down	ENSG00000168329	-1.14751	0.0318	CX3CR1;CX3CR1	3p22.2	protein_coding	9.46949	7.84582	9.07512	10.3307	9.75358	10.1907	6.67787	6.14412	8.41376	7.06233	9.42343	8.06911	6.37956	9.47927	8.20277	8.45525	7.96807	8.89187	9.6916	9.7805	11.8161	9.52964	9.33554	8.89637	10.3676	10.6004	9.71423	9.43304	9.95988	7.95032	Down,"ENSG00000168329",-1.14751096390628,"3.18e-02","CX3CR1	CX3CR1","3p22.2","protein_coding",9.46948853709994,7.84581677567311,9.07512354110553,10.3306571013832,9.75358095276798,10.1906861353903,6.67787301653364,6.14412437372451,8.41375692890144,7.0623262328477,9.42343255507555,8.06910701885082,6.37955823050793,9.47927078709997,8.20276508012075,8.45524716972118,7.96806762153343,8.89187424530896,9.69159915981896,9.78049814360668,11.8161488990847,9.5296351…
Down	ENSG00000285077	-1.13623	0.0217	ARHGAP11B;	15q13.2	protein_coding	9.75653	10.7614	9.68987	9.54853	7.83961	8.66515	9.3579	10.0702	9.02605	10.0274	8.54775	10.474	8.84647	10.2562	6.75335	10.2073	9.9345	7.6945	5.4271	11.2502	9.66707	11.3172	10.8212	11.6388	9.88225	8.80289	10.7151	10.9763	10.0136	9.94317	Down,"ENSG00000285077",-1.13623213872054,"2.17e-02","ARHGAP11B	,15q13.2","protein_coding",9.75652715877158,10.7614201355361,9.68987356622655,9.54852984415918,7.83961183239624,8.66514869898675,9.35789913558089,10.0701644438466,9.02605313089186,10.0274489190946,8.54775375904489,10.4740032481491,8.84647240543912,10.2562111000154,6.75335179591595,10.2072941188164,9.93450365380015,7.69450107693071,5.42710133821678,11.2502237699682,9.66707205920399,11.317165431672…
Down	ENSG00000171791	-1.1338	0.0058	BCL2;BCL2	18q21.33	protein_coding	12.0936	9.91573	11.6931	11.8575	13.2228	13.4241	12.1007	11.0836	11.6012	12.4721	12.6193	11.4599	12.2122	12.349	13.4154	12.5704	12.6127	12.7572	12.3545	13.4446	12.8284	15.163	11.8862	12.2204	11.3654	13.9814	13.7599	14.1275	12.8049	13.1499	Down,"ENSG00000171791",-1.13380062595722,"5.80e-03","BCL2	BCL2","18q21.33","protein_coding",12.0936071985386,9.91573224062047,11.6930850135743,11.8574819047305,13.2227927456675,13.4241157535646,12.1006657669015,11.0836278790396,11.6012144447101,12.4720720543674,12.6192857189876,11.459909893655,12.2121628761257,12.348959832367,13.4154168782401,12.5703944550444,12.6126827451957,12.7572289405035,12.3544520737444,13.4446177586113,12.828430092714,15.16302246…
Down	ENSG00000100097	-1.1196	0.000135	LGALS1;LGALS1	22q13.1	protein_coding	14.1629	16.1708	15.1632	15.1163	14.895	15.352	15.6957	15.1343	15.2899	14.2983	15.4579	14.7444	14.7342	14.3323	15.8508	13.9676	14.0326	15.0353	14.5952	17.3483	15.1286	15.7419	15.934	16.7487	15.8131	16.1979	16.5577	15.2622	15.6219	16.2242	Down,"ENSG00000100097",-1.1195987433294,"1.35e-04","LGALS1	LGALS1","22q13.1","protein_coding",14.162858454807,16.1707956633304,15.1631640724465,15.11634898091,14.8950310267453,15.3519863589588,15.6957380896132,15.1343396875304,15.2898732216368,14.2982537315734,15.4578622274164,14.744382146139,14.7342254016426,14.3322782960942,15.8508047640771,13.9676390654095,14.0325630149766,15.0352641864175,14.595193561287,17.3482843534716,15.1286045863853,15.741859365…
Down	ENSG00000066279	-1.11233	0.0978	ASPM;ASPM	1q31.3	protein_coding	10.0641	10.6886	10.89	8.77401	9.49233	7.28464	10.6356	10.9245	10.1262	10.2164	8.92121	9.79285	10.1926	11.3739	2.69454	11.6984	10.8016	5.46541	7.60017	11.9867	10.6199	12.1086	11.267	11.3614	9.26678	9.50121	11.4873	12.1803	11.5559	9.78805	Down,"ENSG00000066279",-1.11233073072007,"9.78e-02","ASPM	ASPM","1q31.3","protein_coding",10.0640988729028,10.6885576655832,10.8899837385724,8.77401164249856,9.49232501933992,7.28463531650562,10.63555830056,10.9245100801139,10.1262072356993,10.216420606275,8.92120753572396,9.79285318982719,10.1926132186241,11.3738760930489,2.69453584841915,11.6984238202322,10.8015908097755,5.46540765290886,7.6001693779849,11.9866531542219,10.6199066167083,12.10863698290…
Down	ENSG00000143476	-1.11009	0.00312	DTL;DTL	1q32.3	protein_coding	10.5203	10.7487	10.0814	9.37851	10.2041	8.53579	10.0758	10.1454	9.83565	10.496	10.3045	10.6217	9.58126	10.1567	7.27501	11.5103	10.7174	8.52745	9.82442	11.5423	10.527	12.2251	11.2853	11.1143	10.5081	9.58507	11.119	11.4938	11.7823	11.2469	Down,"ENSG00000143476",-1.11009059704153,"3.12e-03","DTL	DTL","1q32.3","protein_coding",10.5202846413404,10.7487230735361,10.0814129954363,9.37851297673402,10.2041217470194,8.53579240792584,10.0757694818402,10.1453627878991,9.83565039093622,10.4959651081224,10.3044658143484,10.6216843119559,9.58126072764041,10.1566745943886,7.27501392272434,11.510334897119,10.7174381407531,8.52744687985169,9.82442399009704,11.542290258048,10.5270416656898,12.2251341560…
Down	ENSG00000162894	-1.10809	0.0899	FCMR;FCMR	1q32.1	protein_coding	7.18581	8.32547	9.81764	8.60031	9.47633	9.12104	10.2738	7.82769	10.1682	8.44899	9.3914	10.0695	10.0458	8.3164	9.76644	9.21102	8.61125	12.8962	10.9091	12.3666	9.14711	11.6027	12.2907	10.0731	10.0094	11.1144	9.47225	8.01563	10.3778	12.2744	Down,"ENSG00000162894",-1.10808656165624,"8.99e-02","FCMR	FCMR","1q32.1","protein_coding",7.18580651130133,8.3254746587804,9.81763889503372,8.60031469131984,9.47632517214632,9.12103984263959,10.2738423176118,7.82769003070806,10.1681841143976,8.4489931366843,9.39140201473712,10.0694620953828,10.0458016412046,8.31639558017022,9.76643926381814,9.21102306845649,8.61125483609848,12.8961572844668,10.9091498732408,12.3666409087985,9.14711330793848,11.602684007…
Down	ENSG00000149591	-1.10471	0.0225	TAGLN;TAGLN	11q23.3	protein_coding	13.0076	16.6194	17.7166	18.2409	18.1655	18.9666	18.4694	15.8466	17.9606	17.1641	17.983	16.6701	17.5205	16.5235	19.2742	15.8165	17.0312	16.9011	17.538	20.1157	19.0774	18.4051	18.4508	19.014	19.3093	18.4512	18.6846	17.3444	18.4532	17.2989	Down,"ENSG00000149591",-1.10471050136089,"2.25e-02","TAGLN	TAGLN","11q23.3","protein_coding",13.0076370311411,16.6194032804695,17.7165722926659,18.2409212874562,18.1654801639227,18.9665821052407,18.4693870624809,15.8465821374624,17.9605542092369,17.1640895898089,17.9830310625708,16.6701224118605,17.5204817144064,16.5235004987189,19.2742075447099,15.8164622952386,17.031212330618,16.9011424945538,17.53800453711,20.1157131126088,19.0774236311977,18.40509699…
Down	ENSG00000149591	-1.10471	0.0225	TAGLN;DKFZp686P11128	11q23.3	protein_coding	13.0076	16.6194	17.7166	18.2409	18.1655	18.9666	18.4694	15.8466	17.9606	17.1641	17.983	16.6701	17.5205	16.5235	19.2742	15.8165	17.0312	16.9011	17.538	20.1157	19.0774	18.4051	18.4508	19.014	19.3093	18.4512	18.6846	17.3444	18.4532	17.2989	Down,"ENSG00000149591",-1.10471050136089,"2.25e-02","TAGLN	DKFZp686P11128","11q23.3","protein_coding",13.0076370311411,16.6194032804695,17.7165722926659,18.2409212874562,18.1654801639227,18.9665821052407,18.4693870624809,15.8465821374624,17.9605542092369,17.1640895898089,17.9830310625708,16.6701224118605,17.5204817144064,16.5235004987189,19.2742075447099,15.8164622952386,17.031212330618,16.9011424945538,17.53800453711,20.1157131126088,19.0774236311977,18…
Down	ENSG00000121067	-1.10167	0.000431	SPOP;SPOP	17q21.33	protein_coding	11.6431	12.6075	12.9131	13.1041	13.6968	13.8925	12.7229	12.9066	12.8087	13.033	12.8689	12.6311	12.5901	12.6571	14.2101	12.6755	13.2791	12.8738	13.359	15.8847	13.7237	13.8924	14.3791	13.9674	13.5177	14.3471	13.7206	13.2347	13.0883	13.6823	Down,"ENSG00000121067",-1.10166655952335,"4.31e-04","SPOP	SPOP","17q21.33","protein_coding",11.6430613686336,12.6074748448479,12.9130935457824,13.1040900583291,13.6968426092329,13.8924777756138,12.7228713881457,12.9065881520234,12.8087100667541,13.0329508032093,12.8689172288353,12.631138895609,12.5901024135149,12.6571466273034,14.2101490051345,12.675536117362,13.2791383433345,12.8738046003715,13.3590356634458,15.8846970235732,13.723737667737,13.89236954…
Down	ENSG00000080986	-1.09764	0.0316	NDC80;KNTC2	18p11.32	protein_coding	11.6247	12.0707	10.87	11.1973	9.49497	8.59603	10.4881	10.4183	10.1916	11.0399	10.1126	10.7028	10.5581	10.0415	6.73672	11.5466	10.4929	9.16864	8.96908	12.449	10.501	12.3778	10.959	11.8868	9.3888	9.74373	12.8627	12.4478	11.4932	10.3567	Down,"ENSG00000080986",-1.09763898529592,"3.16e-02","NDC80	KNTC2","18p11.32","protein_coding",11.6247455934524,12.0706617506493,10.8699730762052,11.1972668809552,9.49497449385566,8.5960319825695,10.4880584022496,10.4182607524215,10.1916336890657,11.0399431324235,10.1126089342655,10.7027837099377,10.5581170549425,10.0415482427607,6.73671811911524,11.5466136508995,10.4928580764359,9.16863804034217,8.96908089605202,12.4490247858463,10.500983411098,12.377791…
Down	ENSG00000080986	-1.09764	0.0316	NDC80;NDC80	18p11.32	protein_coding	11.6247	12.0707	10.87	11.1973	9.49497	8.59603	10.4881	10.4183	10.1916	11.0399	10.1126	10.7028	10.5581	10.0415	6.73672	11.5466	10.4929	9.16864	8.96908	12.449	10.501	12.3778	10.959	11.8868	9.3888	9.74373	12.8627	12.4478	11.4932	10.3567	Down,"ENSG00000080986",-1.09763898529592,"3.16e-02","NDC80	NDC80","18p11.32","protein_coding",11.6247455934524,12.0706617506493,10.8699730762052,11.1972668809552,9.49497449385566,8.5960319825695,10.4880584022496,10.4182607524215,10.1916336890657,11.0399431324235,10.1126089342655,10.7027837099377,10.5581170549425,10.0415482427607,6.73671811911524,11.5466136508995,10.4928580764359,9.16863804034217,8.96908089605202,12.4490247858463,10.500983411098,12.377791…
Down	ENSG00000137804	-1.09387	0.0321	NUSAP1;NUSAP1	15q15.1	protein_coding	11.5187	13.2804	11.649	12.3054	10.9813	9.75457	11.8447	12.6571	11.3476	12.3006	10.6091	12.3185	11.2894	11.9865	8.60681	12.6817	11.659	9.97969	9.15661	13.316	11.1239	13.4344	12.4313	14.2959	12.13	10.0793	13.4707	12.9138	12.3026	11.8617	Down,"ENSG00000137804",-1.09387155108281,"3.21e-02","NUSAP1	NUSAP1","15q15.1","protein_coding",11.5186930219158,13.2803710675606,11.6489694262557,12.3053967636992,10.9813100726211,9.75456781128973,11.8447096942638,12.6570849974487,11.347604579805,12.3005801973973,10.609133728841,12.3184731212802,11.2894232890698,11.9865473804629,8.60680839564166,12.6817437109161,11.6590192293912,9.97968546147027,9.15661409649087,13.3160246571319,11.1239321640353,13.434371…
Down	ENSG00000139278	-1.09107	0.0318	GLIPR1;GLIPR1	12q21.2	protein_coding	6.5402	9.44794	8.14865	6.71113	9.60698	10.1564	8.43271	7.96687	8.61795	7.74192	9.75805	9.52427	9.0787	8.04059	10.8381	7.23545	8.75634	9.75025	7.81106	9.48653	10.5432	9.20421	9.40884	10.5145	8.49689	10.4819	11.6558	9.88969	9.6618	9.68442	Down,"ENSG00000139278",-1.0910689333447,"3.18e-02","GLIPR1	GLIPR1","12q21.2","protein_coding",6.54020022635844,9.44794124668148,8.14865423325218,6.71113150337029,9.60698167576155,10.1564222296355,8.43270712003956,7.96686821656339,8.61794982751493,7.74192099056561,9.75805469179329,9.52427026485504,9.07870055223299,8.04059252869728,10.8381373690207,7.23544899947364,8.75633885261734,9.75025411066501,7.81105839592815,9.48653276761931,10.5431834617884,9.20421…
Down	ENSG00000178573	-1.08234	0.0091	MAF;MAF	16q23.2	protein_coding	10.839	11.3424	13.3238	12.1523	13.1126	13.7344	12.4949	14.9681	12.6493	11.5652	12.7277	12.3991	12.4965	11.7632	13.873	12.4835	11.9719	12.9626	12.409	15.0684	13.2793	14.4611	13.324	13.2853	14.4279	13.3144	14.3396	14.2846	13.2952	13.5583	Down,"ENSG00000178573",-1.08234417301252,"9.10e-03","MAF	MAF","16q23.2","protein_coding",10.83903041483,11.3423628217441,13.3238179698431,12.1522710904893,13.1126006526032,13.7343989248354,12.4949115315063,14.9681331900504,12.6492735480643,11.5652367367219,12.727657419071,12.3990705216424,12.4965254639542,11.7631640396953,13.8729662212813,12.483520518539,11.9719489470712,12.9626224023333,12.4090321645091,15.0683698933516,13.2793057680995,14.46108231078…
Down	ENSG00000143228	-1.0805	0.033	NUF2;NUF2	1q23.3	protein_coding	10.6901	10.6895	10.6923	9.35618	9.49497	8.50261	10.3689	10.7418	9.24919	10.7453	10.1039	10.9856	10.8758	10.9367	7.22818	12.0176	9.91127	7.61459	8.83077	12.6495	10.2134	11.8815	10.4792	12.2676	9.38545	9.90789	12.0217	11.3867	11.5519	10.3131	Down,"ENSG00000143228",-1.08050302637245,"3.30e-02","NUF2	NUF2","1q23.3","protein_coding",10.6901054072588,10.6894743531646,10.6922967226395,9.35618170696066,9.49497449385566,8.50260566277469,10.3689111105641,10.7417703012259,9.24919338553511,10.7452888414754,10.1038505412361,10.9855789030757,10.8758062615603,10.9367489034032,7.22818211615582,12.0175526931963,9.91127466406346,7.61458996753764,8.83077484177502,12.6495492881244,10.2134455752315,11.8815042…
Down	ENSG00000159840	-1.07526	0.000423	ZYX;ZYX	7q34	protein_coding	14.5268	15.1959	15.0144	15.2728	15.8019	16.269	15.2977	13.8309	15.627	15.2543	15.6261	14.9178	15.3228	15.2361	16.7364	14.2227	14.8379	14.725	14.8626	17.6347	16.0311	16.2268	16.0421	15.8943	16.2842	16.9323	16.6084	15.8053	15.5001	16.2839	Down,"ENSG00000159840",-1.07526478745449,"4.23e-04","ZYX	ZYX","7q34","protein_coding",14.5267750818628,15.1958861292249,15.0143723961627,15.272760255985,15.8018792053128,16.2690224698623,15.2977389726848,13.8308767659429,15.6270461796703,15.2543478770335,15.6261491530258,14.9178454553152,15.3228486958163,15.2360778084559,16.7364283796722,14.2227164002373,14.8379032694462,14.7250209376216,14.8626328931401,17.6346674174888,16.0311038107957,16.22679792039…
Down	ENSG00000097046	-1.06403	0.0122	CDC7;CDC7	1p22.1	protein_coding	9.90939	11.0219	10.3859	8.92035	9.68563	9.26157	10.1437	11.1236	10.1001	10.4737	10.6675	10.7261	9.7406	9.85529	9.42348	10.1935	8.22903	8.414	9.5155	12.3118	8.66614	11.2425	10.2133	11.7731	9.73488	9.27039	12.1616	10.9843	11.1381	10.8584	Down,"ENSG00000097046",-1.06402513252362,"1.22e-02","CDC7	CDC7","1p22.1","protein_coding",9.9093864747293,11.0219366756026,10.3859282542351,8.92035354850785,9.6856258473783,9.26157393434883,10.1436652587708,11.1236010350236,10.1001122982104,10.4736597324965,10.6675081856434,10.7261012175941,9.74059526599688,9.85529097724302,9.42348048551565,10.1934580188845,8.22902516236308,8.41399885694166,9.51550274094619,12.3118335873956,8.66613502356212,11.242517959…
Down	ENSG00000185630	-1.06223	0.0318	PBX1;PBX1	1q23.3	protein_coding	13.7511	10.1922	12.8099	14.4182	15.1775	15.4522	14.1748	12.317	14.0434	14.5289	14.8908	12.6048	14.1483	14.6458	15.781	14.2379	14.8625	11.4735	14.5263	16.553	14.7403	16.3683	13.9672	14.8133	14.2601	15.8664	15.5387	15.5255	14.4997	15.1394	Down,"ENSG00000185630",-1.06223436366285,"3.18e-02","PBX1	PBX1","1q23.3","protein_coding",13.751135425805,10.1922007004346,12.8098945089296,14.4182334131213,15.1774820617563,15.4522477768832,14.1748417656991,12.3170226230057,14.0433526129612,14.5288837736814,14.890787904966,12.6048015824136,14.1483195770018,14.6458341393275,15.7810013808131,14.2378918419864,14.8624675586535,11.4734891674868,14.5263233216999,16.5529973472916,14.740288547588,16.3683009972…
Down	ENSG00000134070	-1.05584	0.0484	IRAK2;IRAK2	3p25.3	protein_coding	8.92218	8.38327	7.21188	8.3129	8.76684	7.59127	9.21508	7.79069	8.56057	7.60877	11.2897	7.97178	7.79787	7.86562	9.42867	7.29713	5.95237	8.64071	9.23589	9.4842	8.47131	10.1314	10.0961	8.65139	8.96882	9.47559	9.23841	9.75003	10.4029	11.2095	Down,"ENSG00000134070",-1.0558429806703,"4.84e-02","IRAK2	IRAK2","3p25.3","protein_coding",8.9221826740983,8.38327094868508,7.21187840999024,8.31290432960098,8.76684295521775,7.59127092622843,9.21508472451671,7.79069146241028,8.56056887921385,7.60876575223479,11.2896863069706,7.97177678267757,7.79787022759321,7.86561695880516,9.42866785524344,7.29712940623024,5.95236721792707,8.6407122832934,9.23588982524819,9.48420190771675,8.47130613059061,10.13143015…
Down	ENSG00000163535	-1.04452	0.0252	SGO2;SGO2	2q33.1	protein_coding	11.0604	11.4398	9.83303	10.1699	8.86432	8.76649	9.18405	10.2238	9.3067	10.6549	9.21353	10.466	9.7406	10.4235	8.77915	11.0127	10.3447	8.2278	8.05147	11.4717	10.5025	11.3996	9.96193	12.7923	10.2928	9.45477	11.1325	11.6238	10.0119	9.93534	Down,"ENSG00000163535",-1.04452492129192,"2.52e-02","SGO2	SGO2","2q33.1","protein_coding",11.0603728411676,11.4398254896047,9.83303383537875,10.1698533725106,8.86432468249961,8.76648502169644,9.18404640181203,10.2237912167287,9.30670132288982,10.6549297140078,9.21353241744212,10.4659836316605,9.74059526599688,10.4235071208569,8.7791547429134,11.0127197066993,10.3446699473643,8.22780297698092,8.05146692730365,11.4716895656477,10.5024852013267,11.39963666…
Down	ENSG00000169252	-1.04386	0.0596	ADRB2;ADRB2	5q32	protein_coding	7.10035	9.80251	9.67115	9.1602	9.71319	10.171	9.01405	8.30269	10.7841	9.09381	10.2852	7.80095	8.98509	6.72224	10.7744	7.26221	8.45372	10.9214	9.34907	10.3847	11.9091	9.62205	11.6681	10.9501	8.75726	9.39041	7.78071	10.5852	10.8093	10.4301	Down,"ENSG00000169252",-1.04385860275382,"5.96e-02","ADRB2	ADRB2","5q32","protein_coding",7.10034807705663,9.80251373627057,9.67115096850605,9.16019780932048,9.71319317002512,10.171017929317,9.01405426442291,8.30269062102857,10.7841386853659,9.09381492556969,10.285226715979,7.80094911075469,8.98509411630341,6.72224063616229,10.7743717816958,7.26220699894688,8.45372036361632,10.9214420791294,9.3490675071932,10.3846742618685,11.9091016609076,9.622047130722…
Down	ENSG00000114861	-1.03268	0.00349	FOXP1;FOXP1	3p13	protein_coding	11.3447	10.5546	12.7536	12.4144	13.2097	13.7719	12.4295	12.339	12.5746	12.6592	12.6116	12.2622	12.1787	12.6698	13.7507	12.4819	12.5175	13.6718	12.8655	14.6815	13.432	13.4784	13.8581	12.9475	13.4685	14.0078	11.2206	14.2568	13.3966	14.5227	Down,"ENSG00000114861",-1.0326764176617,"3.49e-03","FOXP1	FOXP1","3p13","protein_coding",11.3446566379406,10.554608854746,12.7535687337534,12.4143995897993,13.2097475292731,13.7718770905975,12.4295167286348,12.3389726531329,12.5745957899307,12.6592142822145,12.611582880227,12.262211878146,12.1787280346611,12.6697791329579,13.7506668217803,12.4818613638133,12.5174872579047,13.6717581091218,12.8655117677704,14.6815405732805,13.4320172005643,13.47840758571…
Down	ENSG00000073111	-1.03198	0.0091	MCM2;MCM2	3q21.3	protein_coding	12.2663	13.0514	11.1893	12.6643	11.4237	11.2395	12.1559	11.8023	11.4951	11.6242	11.5211	12.4485	11.5354	11.8749	9.9562	11.3739	11.3083	10.1034	10.6911	13.052	11.5266	13.9187	11.8205	13.1447	11.9694	10.6528	13.0341	13.8628	12.3816	11.9582	Down,"ENSG00000073111",-1.03198087804803,"9.10e-03","MCM2	MCM2","3q21.3","protein_coding",12.2662866066925,13.0513930043699,11.1893418201348,12.6643324745645,11.4237160192596,11.2394755315859,12.1559196342785,11.802283605797,11.495073326025,11.6241792645177,11.5210994164003,12.4485215875003,11.535439758752,11.8749454377913,9.9562046342223,11.3738659114154,11.3083359390688,10.1034098662255,10.6910699692089,13.0519562963093,11.5265618006015,13.91873867022…
Down	ENSG00000100526	-1.03163	0.051	CDKN3;CDKN3	14q22.2	protein_coding	10.9047	10.7843	10.3403	10.5823	8.04882	8.12047	9.72435	10.9457	9.70731	9.9613	9.45992	11.1811	9.81321	10.5941	6.5589	10.9296	10.1354	8.76066	8.70737	11.7103	10.1687	10.6747	11.9562	12.8769	10.1223	8.25883	10.0511	10.8465	10.986	10.0522	Down,"ENSG00000100526",-1.03163151869827,"5.10e-02","CDKN3	CDKN3","14q22.2","protein_coding",10.9046652692859,10.7843402628222,10.3403310153434,10.5822642432961,8.0488157587562,8.12046991836849,9.72434683576645,10.9457019200362,9.7073080083697,9.96129989064484,9.4599243111901,11.1811376619092,9.81320766882867,10.5941351500314,6.55889664576509,10.9296106155057,10.1353681008351,8.76065671404972,8.70737201005464,11.7102561862395,10.1687448207939,10.67473228…
Down	ENSG00000134013	-1.02922	0.0286	LOXL2;LOXL2	8p21.3	protein_coding	11.2558	12.5347	12.3879	11.3933	10.6539	11.1843	12.5005	14.2218	12.3347	11.4595	12.3177	10.7119	10.5711	12.1223	11.0132	11.3313	11.3177	11.7648	12.2508	13.2758	13.7285	11.7378	12.9209	12.0817	14.5464	12.8016	13.9971	12.183	11.2174	11.493	Down,"ENSG00000134013",-1.02922205105229,"2.86e-02","LOXL2	LOXL2","8p21.3","protein_coding",11.2558273808123,12.5347412461842,12.3879113897912,11.3933023096036,10.6539443171489,11.184296162634,12.5005212554408,14.2217812342166,12.3346967366437,11.4594893021747,12.3177048528353,10.7118546024596,10.5710606316722,12.1222789462566,11.0132258196136,11.3313276999847,11.3177198607025,11.7647879211929,12.2507822116271,13.2758247108509,13.7284778821148,11.7378102…
Down	ENSG00000186185	-1.02788	0.0865	KIF18B;KIF18B	17q21.31	protein_coding	10.0382	12.1405	9.5004	9.70314	7.52397	8.56823	10.303	10.9142	9.63645	9.38868	10.3735	10.1955	9.72137	10.5581	6.35604	9.77271	8.83105	8.5318	8.76478	11.9969	10.087	11.867	9.85988	12.4321	8.33282	9.62523	11.6313	10.4656	10.6079	7.98614	Down,"ENSG00000186185",-1.02787713688983,"8.65e-02","KIF18B	KIF18B","17q21.31","protein_coding",10.0382203239322,12.1405347800063,9.5003973681978,9.70313641077351,7.52396822650044,8.5682328829686,10.303026466467,10.9142263556558,9.63645027917552,9.38867903007558,10.3734996220895,10.1955254996695,9.72137269967013,10.5581367189305,6.35603503634515,9.77271450521354,8.83105228891336,8.53180437739958,8.76477573043823,11.9969084849996,10.0870224827878,11.867000…
Down	ENSG00000120708	-1.01986	0.051	TGFBI;TGFBI	5q31.1	protein_coding	12.5717	12.2091	15.0156	13.7918	12.6079	13.7765	14.0724	14.39	15.9012	12.7381	13.8197	13.5554	12.8672	13.1386	13.1032	13.3662	14.3616	14.0338	13.6249	13.4493	15.2426	12.5742	15.4875	14.733	15.5916	15.1395	16.7389	12.407	13.664	12.8197	Down,"ENSG00000120708",-1.01986204664224,"5.10e-02","TGFBI	TGFBI","5q31.1","protein_coding",12.5717459921098,12.2090984356213,15.0156378763323,13.7918148935042,12.6078541413965,13.7765483691429,14.0723965759948,14.3900019323915,15.9012110975693,12.7380942870024,13.819724305874,13.5554166776109,12.8671744817843,13.1386236825705,13.1032230486686,13.3662083197306,14.3616388135046,14.0338047946576,13.6248880241747,13.4492557133499,15.2426262494388,12.5742202…
Down	ENSG00000146918	-1.01935	0.00517	NCAPG2;NCAPG2	7q36.3	protein_coding	12.4536	11.474	10.9923	10.6322	10.7536	9.97172	11.2558	11.0067	10.401	11.3549	11.2698	12.0049	11.5099	11.621	10.6422	12.1684	11.5371	9.94743	10.0742	13.2149	11.6741	12.5118	12.2462	13.2978	11.0411	10.9851	12.2144	12.8497	11.9215	10.6613	Down,"ENSG00000146918",-1.01935091187934,"5.17e-03","NCAPG2	NCAPG2","7q36.3","protein_coding",12.4535640844812,11.4740095410992,10.9922581523372,10.6322390742213,10.7535573299207,9.97171724595836,11.2558402652519,11.0066649342162,10.4010095810771,11.354896438153,11.2697584272615,12.0049067460467,11.5099000739821,11.6210202587146,10.642179497431,12.1684018298289,11.5371137775416,9.94743011772118,10.0741873257209,13.2149254355904,11.674118457922,12.51181064…
Down	ENSG00000106799	-1.00625	0.00252	TGFBR1;TGFBR1	9q22.33	protein_coding	11.9953	11.8476	13.2068	12.5791	13.1505	13.3016	13.5536	12.5169	13.5823	12.5566	12.5892	12.6323	12.2569	13.0873	13.4466	11.7986	12.9074	12.8109	12.8286	13.074	14.0915	12.6077	14.2115	13.0937	15.3431	13.9186	14.6843	12.4625	12.977	12.8929	Down,"ENSG00000106799",-1.00625274116408,"2.52e-03","TGFBR1	TGFBR1","9q22.33","protein_coding",11.9953499031523,11.8475839214529,13.206820354219,12.5790941399323,13.1504843617374,13.3016379532935,13.5536225777197,12.51686740569,13.5823238837262,12.5566409313744,12.5892053389586,12.6323337457462,12.256906103655,13.0872566019853,13.446595835033,11.7985511630907,12.9074030783129,12.8108789274149,12.8286356166405,13.074017017312,14.0914881531417,12.6077161142…
Down	ENSG00000137812	-1.0038	0.0792	KNL1;KNL1	15q15.1	protein_coding	9.0705	12.0417	10.0235	11.4066	8.98985	8.68007	10.5007	10.8803	9.15988	10.1668	9.89254	10.8922	9.16944	9.99507	6.04081	10.436	9.23707	7.77757	7.8327	11.564	10.1772	11.411	10.7221	12.2647	10.6968	8.45512	12.1776	10.9806	10.6767	9.99557	Down,"ENSG00000137812",-1.00379913084484,"7.92e-02","KNL1	KNL1","15q15.1","protein_coding",9.07050118132139,12.0417007256196,10.0235465703032,11.406557889408,8.98984827216898,8.68006844508523,10.5007094374478,10.8802887916691,9.1598774855697,10.1668202985878,9.89253868292378,10.8922436782635,9.16944157777596,9.99506520213602,6.04081284509093,10.4360241853711,9.23706886239803,7.77757480516105,7.83269531088322,11.5639731714899,10.1772323933088,11.41104264…
